# Supplementary material for: Extinctions, genetic erosion and conservation options for the black rhinoceros (Diceros bicornis)
Source: Sci Rep. 2017 Feb 8;7:41417. doi: 10.1038/srep41417 (PMC5296875; doi:10.1038/srep41417)
Supplement: Supplementary Dataset 1 [file srep41417-s2.csv]

Table S1. Black rhinoceros samples, locations and metadata.
	Voucher	Sample name	Country	Locality	date	H/M	Source	Reference	AfRSG subsp.	Zukowsky subsp.	Groves and Grubb subsp.	mtDNA Cluster	Msat Cluster	mtDNA Accession	Msat Accession	Latitude	Longitude	Altitude (m)
30	34740	200	Kenya	Cherangani Hills	1912	Historic	American Museum of Natural History, New York	This study	E	ladoensis	ladoensis	EA	CE	new data	new data	1.394389	35.797413	1020
31	34741	201	Kenya	Cherangani Hills	1912	Historic	American Museum of Natural History, New York	This study	E	ladoensis	ladoensis	EA	CE	new data	new data	1.394389	35.797413	1020
37	27760	203	Kenya	Kijabe Lake Harrington	1906	Historic	American Museum of Natural History, New York	This study	E	ladoensis	ladoensis	CV	unknown	new data	no Msat data	0.182118	36.11631	1225
41	34739	199	Kenya	Cherangani Hills	1912	Historic	American Museum of Natural History, New York	This study	E	ladoensis	ladoensis	EA	unknown	new data	no Msat data	1.394389	35.797413	1020
54	90204	205	Kenya	Mbagitti River	1928	Historic	American Museum of Natural History, New York	This study	E	michaeli	michaeli	CE	CE	new data	new data	-1.392926	37.000495	1507
62	85180	198	Tanzania	Tanzania	1928	Historic	American Museum of Natural History, New York	This study	E	michaeli	minor	EA	CE	new data	new data	-5.719144	34.067902	1270
92	85178	196	Tanzania	Tanzania	1927	Historic	American Museum of Natural History, New York	This study	E	michaeli	minor	EA	EA	new data	new data	-5.719144	34.067902	1270
259	27757	202	Kenya	Solari	1906	Historic	American Museum of Natural History, New York	This study	E	michaeli	michaeli	EA	unknown	new data	no Msat data	0.182118	36.11631	1225
301	85179	197	Tanzania	Tanzania	1927	Historic	American Museum of Natural History, New York	This study	E	michaeli	minor	SN	unknown	new data	no Msat data	-5.719144	34.067902	1270
719	80210	204	Unknown	no data	1928	Historic	American Museum of Natural History, New York	This study	U	u	u	no Spatial data	unknown	new data	no Msat data	u	u	u
82	MA1556	MA1556	Kenya	Masai Mara	1989	Modern	Cardiff University (Bruford/Muya)	Muya et al. (2011)	E	michaeli	michaeli	CE	CV	new data	Cardiff University	-1.462688	35.102518	1562
83	MA1516	MA1516	Kenya	Masai Mara	1989	Modern	Cardiff University (Bruford/Muya)	Muya et al. (2011)	E	michaeli	michaeli	CV	CV	new data	Cardiff University	-1.462688	35.102518	1562
84	MA1541	MA1541	Kenya	Masai Mara	1989	Modern	Cardiff University (Bruford/Muya)	Muya et al. (2011)	E	michaeli	michaeli	EA	CV	new data	Cardiff University	-1.462688	35.102518	1562
85	MAR003	MAR003	Kenya	Masai Mara	1989	Modern	Cardiff University (Bruford/Muya)	Muya et al. (2011)	E	michaeli	michaeli	unknown	CV	no mtDNA data	Cardiff University	-1.462688	35.102518	1562
86	MAR004	MAR004	Kenya	Masai Mara	1989	Modern	Cardiff University (Bruford/Muya)	Muya et al. (2011)	E	michaeli	michaeli	unknown	CV	no mtDNA data	Cardiff University	-1.462688	35.102518	1562
87	MAR005	MAR005	Kenya	Masai Mara	1989	Modern	Cardiff University (Bruford/Muya)	Muya et al. (2011)	E	michaeli	michaeli	unknown	CV	no mtDNA data	Cardiff University	-1.462688	35.102518	1562
88	OP4030	OP4030	Kenya	Ol Pejeta	1989	Modern	Cardiff University (Bruford/Muya)	Muya et al. (2011)	E	michaeli	michaeli	CE	EA	new data	Cardiff University	0.04028	36.939022	1794
93	OP4047	OP4047	Kenya	Ol Pejeta	1989	Modern	Cardiff University (Bruford/Muya)	Muya et al. (2011)	E	michaeli	michaeli	EA	EA	new data	Cardiff University	0.04028	36.939022	1794
94	MA1525	MA1525	Kenya	Masai Mara	1989	Modern	Cardiff University (Bruford/Muya)	Muya et al. (2011)	E	michaeli	michaeli	EA	EA	new data	Cardiff University	-1.462688	35.102518	1562
105	ABE001	ABE001	Kenya	Aberdares	1998	Modern	Cardiff University (Bruford/Muya)	Muya et al. (2011)	E	michaeli	michaeli	unknown	EA	no mtDNA data	Cardiff University	-0.491935	36.798346	2394
106	ABE002	ABE002	Kenya	Aberdares	1998	Modern	Cardiff University (Bruford/Muya)	Muya et al. (2011)	E	michaeli	michaeli	unknown	EA	no mtDNA data	Cardiff University	-0.491935	36.798346	2394
107	ABE003	ABE003	Kenya	Aberdares	1998	Modern	Cardiff University (Bruford/Muya)	Muya et al. (2011)	E	michaeli	michaeli	unknown	EA	no mtDNA data	Cardiff University	-0.491935	36.798346	2394
108	ABE006	ABE006	Kenya	Aberdares	1998	Modern	Cardiff University (Bruford/Muya)	Muya et al. (2011)	E	michaeli	michaeli	unknown	EA	no mtDNA data	Cardiff University	-0.491935	36.798346	2394
109	ABE007	ABE007	Kenya	Aberdares	1998	Modern	Cardiff University (Bruford/Muya)	Muya et al. (2011)	E	michaeli	michaeli	unknown	EA	no mtDNA data	Cardiff University	-0.491935	36.798346	2394
110	ABE008	ABE008	Kenya	Aberdares	1998	Modern	Cardiff University (Bruford/Muya)	Muya et al. (2011)	E	michaeli	michaeli	unknown	EA	no mtDNA data	Cardiff University	-0.491935	36.798346	2394
111	CHY001	CHY001	Kenya	Chiyulu	1989	Modern	Cardiff University (Bruford/Muya)	Muya et al. (2011)	E	michaeli	michaeli	unknown	EA	no mtDNA data	Cardiff University	-2.556306	37.950555	1016
112	CHY002	CHY002	Kenya	Chiyulu	1989	Modern	Cardiff University (Bruford/Muya)	Muya et al. (2011)	E	michaeli	michaeli	unknown	EA	no mtDNA data	Cardiff University	-2.556306	37.950555	1016
113	CHY003	CHY003	Kenya	Chiyulu	1989	Modern	Cardiff University (Bruford/Muya)	Muya et al. (2011)	E	michaeli	michaeli	unknown	EA	no mtDNA data	Cardiff University	-2.556306	37.950555	1016
114	CHY004	CHY004	Kenya	Chiyulu	1989	Modern	Cardiff University (Bruford/Muya)	Muya et al. (2011)	E	michaeli	michaeli	unknown	EA	no mtDNA data	Cardiff University	-2.556306	37.950555	1016
115	CHY005	CHY005	Kenya	Chiyulu	1989	Modern	Cardiff University (Bruford/Muya)	Muya et al. (2011)	E	michaeli	michaeli	unknown	EA	no mtDNA data	Cardiff University	-2.556306	37.950555	1016
116	CHY006	CHY006	Kenya	Chiyulu	1989	Modern	Cardiff University (Bruford/Muya)	Muya et al. (2011)	E	michaeli	michaeli	unknown	EA	no mtDNA data	Cardiff University	-2.556306	37.950555	1016
117	LAK001	LAK001	Kenya	Laikipia	1989	Modern	Cardiff University (Bruford/Muya)	Muya et al. (2011)	E	michaeli	michaeli	unknown	EA	no mtDNA data	Cardiff University	0.377139	36.788443	1770
118	LAK002	LAK002	Kenya	Laikipia	1989	Modern	Cardiff University (Bruford/Muya)	Muya et al. (2011)	E	michaeli	michaeli	unknown	EA	no mtDNA data	Cardiff University	0.377139	36.788443	1770
119	LAK003	LAK003	Kenya	Laikipia	1989	Modern	Cardiff University (Bruford/Muya)	Muya et al. (2011)	E	michaeli	michaeli	unknown	EA	no mtDNA data	Cardiff University	0.377139	36.788443	1770
120	LAK004	LAK004	Kenya	Laikipia	1989	Modern	Cardiff University (Bruford/Muya)	Muya et al. (2011)	E	michaeli	michaeli	unknown	EA	no mtDNA data	Cardiff University	0.377139	36.788443	1770
121	LAK005	LAK005	Kenya	Laikipia	1989	Modern	Cardiff University (Bruford/Muya)	Muya et al. (2011)	E	michaeli	michaeli	unknown	EA	no mtDNA data	Cardiff University	0.377139	36.788443	1770
122	LEW001	LEW001	Kenya	Lewa	1989	Modern	Cardiff University (Bruford/Muya)	Muya et al. (2011)	E	michaeli	michaeli	unknown	EA	no mtDNA data	Cardiff University	0.218129	37.470183	1678
123	LEW002	LEW002	Kenya	Lewa	1989	Modern	Cardiff University (Bruford/Muya)	Muya et al. (2011)	E	michaeli	michaeli	unknown	EA	no mtDNA data	Cardiff University	0.218129	37.470183	1678
124	LEW003	LEW003	Kenya	Lewa	1989	Modern	Cardiff University (Bruford/Muya)	Muya et al. (2011)	E	michaeli	michaeli	unknown	EA	no mtDNA data	Cardiff University	0.218129	37.470183	1678
125	LEW004	LEW004	Kenya	Lewa	1989	Modern	Cardiff University (Bruford/Muya)	Muya et al. (2011)	E	michaeli	michaeli	unknown	EA	no mtDNA data	Cardiff University	0.218129	37.470183	1678
126	LEW005	LEW005	Kenya	Lewa	1989	Modern	Cardiff University (Bruford/Muya)	Muya et al. (2011)	E	michaeli	michaeli	unknown	EA	no mtDNA data	Cardiff University	0.218129	37.470183	1678
127	LEW006	LEW006	Kenya	Lewa	1989	Modern	Cardiff University (Bruford/Muya)	Muya et al. (2011)	E	michaeli	michaeli	unknown	EA	no mtDNA data	Cardiff University	0.218129	37.470183	1678
128	LEW007	LEW007	Kenya	Lewa	1989	Modern	Cardiff University (Bruford/Muya)	Muya et al. (2011)	E	michaeli	michaeli	unknown	EA	no mtDNA data	Cardiff University	0.218129	37.470183	1678
129	LEW008	LEW008	Kenya	Lewa	1989	Modern	Cardiff University (Bruford/Muya)	Muya et al. (2011)	E	michaeli	michaeli	unknown	EA	no mtDNA data	Cardiff University	0.218129	37.470183	1678
130	LEW009	LEW009	Kenya	Lewa	1989	Modern	Cardiff University (Bruford/Muya)	Muya et al. (2011)	E	michaeli	michaeli	unknown	EA	no mtDNA data	Cardiff University	0.218129	37.470183	1678
131	LEW010	LEW010	Kenya	Lewa	1989	Modern	Cardiff University (Bruford/Muya)	Muya et al. (2011)	E	michaeli	michaeli	unknown	EA	no mtDNA data	Cardiff University	0.218129	37.470183	1678
132	LEW011	LEW011	Kenya	Lewa	1989	Modern	Cardiff University (Bruford/Muya)	Muya et al. (2011)	E	michaeli	michaeli	unknown	EA	no mtDNA data	Cardiff University	0.218129	37.470183	1678
133	LEW012	LEW012	Kenya	Lewa	1989	Modern	Cardiff University (Bruford/Muya)	Muya et al. (2011)	E	michaeli	michaeli	unknown	EA	no mtDNA data	Cardiff University	0.218129	37.470183	1678
134	LEW013	LEW013	Kenya	Lewa	1989	Modern	Cardiff University (Bruford/Muya)	Muya et al. (2011)	E	michaeli	michaeli	unknown	EA	no mtDNA data	Cardiff University	0.218129	37.470183	1678
135	LEW014	LEW014	Kenya	Lewa	1989	Modern	Cardiff University (Bruford/Muya)	Muya et al. (2011)	E	michaeli	michaeli	unknown	EA	no mtDNA data	Cardiff University	0.218129	37.470183	1678
136	LEW015	LEW015	Kenya	Lewa	1989	Modern	Cardiff University (Bruford/Muya)	Muya et al. (2011)	E	michaeli	michaeli	unknown	EA	no mtDNA data	Cardiff University	0.218129	37.470183	1678
137	LEW016	LEW016	Kenya	Lewa	1989	Modern	Cardiff University (Bruford/Muya)	Muya et al. (2011)	E	michaeli	michaeli	unknown	EA	no mtDNA data	Cardiff University	0.218129	37.470183	1678
138	LEW017	LEW017	Kenya	Lewa	1989	Modern	Cardiff University (Bruford/Muya)	Muya et al. (2011)	E	michaeli	michaeli	unknown	EA	no mtDNA data	Cardiff University	0.218129	37.470183	1678
139	LEW018	LEW018	Kenya	Lewa	1989	Modern	Cardiff University (Bruford/Muya)	Muya et al. (2011)	E	michaeli	michaeli	unknown	EA	no mtDNA data	Cardiff University	0.218129	37.470183	1678
140	LEW019	LEW019	Kenya	Lewa	1989	Modern	Cardiff University (Bruford/Muya)	Muya et al. (2011)	E	michaeli	michaeli	unknown	EA	no mtDNA data	Cardiff University	0.218129	37.470183	1678
141	LEW020	LEW020	Kenya	Lewa	1989	Modern	Cardiff University (Bruford/Muya)	Muya et al. (2011)	E	michaeli	michaeli	unknown	EA	no mtDNA data	Cardiff University	0.218129	37.470183	1678
142	LEW021	LEW021	Kenya	Lewa	1989	Modern	Cardiff University (Bruford/Muya)	Muya et al. (2011)	E	michaeli	michaeli	unknown	EA	no mtDNA data	Cardiff University	0.218129	37.470183	1678
143	LEW022	LEW022	Kenya	Lewa	1989	Modern	Cardiff University (Bruford/Muya)	Muya et al. (2011)	E	michaeli	michaeli	unknown	EA	no mtDNA data	Cardiff University	0.218129	37.470183	1678
144	LEW023	LEW023	Kenya	Lewa	1989	Modern	Cardiff University (Bruford/Muya)	Muya et al. (2011)	E	michaeli	michaeli	unknown	EA	no mtDNA data	Cardiff University	0.218129	37.470183	1678
145	LEW024	LEW024	Kenya	Lewa	1989	Modern	Cardiff University (Bruford/Muya)	Muya et al. (2011)	E	michaeli	michaeli	unknown	EA	no mtDNA data	Cardiff University	0.218129	37.470183	1678
146	LEW025	LEW025	Kenya	Lewa	1989	Modern	Cardiff University (Bruford/Muya)	Muya et al. (2011)	E	michaeli	michaeli	unknown	EA	no mtDNA data	Cardiff University	0.218129	37.470183	1678
147	LEW026	LEW026	Kenya	Lewa	1989	Modern	Cardiff University (Bruford/Muya)	Muya et al. (2011)	E	michaeli	michaeli	unknown	EA	no mtDNA data	Cardiff University	0.218129	37.470183	1678
148	LKN001	LKN001	Kenya	Lake Nakuru	1989	Modern	Cardiff University (Bruford/Muya)	Muya et al. (2011)	E	michaeli	michaeli	unknown	EA	no mtDNA data	Cardiff University	-0.434457	36.074319	1794
149	LKN004	LKN004	Kenya	Lake Nakuru	1989	Modern	Cardiff University (Bruford/Muya)	Muya et al. (2011)	E	michaeli	michaeli	unknown	EA	no mtDNA data	Cardiff University	-0.434457	36.074319	1794
150	LKN005	LKN005	Kenya	Lake Nakuru	1989	Modern	Cardiff University (Bruford/Muya)	Muya et al. (2011)	E	michaeli	michaeli	unknown	EA	no mtDNA data	Cardiff University	-0.434457	36.074319	1794
151	LKN006	LKN006	Kenya	Lake Nakuru	1989	Modern	Cardiff University (Bruford/Muya)	Muya et al. (2011)	E	michaeli	michaeli	unknown	EA	no mtDNA data	Cardiff University	-0.434457	36.074319	1794
152	LKN007	LKN007	Kenya	Lake Nakuru	1989	Modern	Cardiff University (Bruford/Muya)	Muya et al. (2011)	E	michaeli	michaeli	unknown	EA	no mtDNA data	Cardiff University	-0.434457	36.074319	1794
153	LKN008	LKN008	Kenya	Lake Nakuru	1989	Modern	Cardiff University (Bruford/Muya)	Muya et al. (2011)	E	michaeli	michaeli	unknown	EA	no mtDNA data	Cardiff University	-0.434457	36.074319	1794
154	LKN009	LKN009	Kenya	Lake Nakuru	1989	Modern	Cardiff University (Bruford/Muya)	Muya et al. (2011)	E	michaeli	michaeli	unknown	EA	no mtDNA data	Cardiff University	-0.434457	36.074319	1794
155	LKN010	LKN010	Kenya	Lake Nakuru	1989	Modern	Cardiff University (Bruford/Muya)	Muya et al. (2011)	E	michaeli	michaeli	unknown	EA	no mtDNA data	Cardiff University	-0.434457	36.074319	1794
156	LKN011	LKN011	Kenya	Lake Nakuru	1989	Modern	Cardiff University (Bruford/Muya)	Muya et al. (2011)	E	michaeli	michaeli	unknown	EA	no mtDNA data	Cardiff University	-0.434457	36.074319	1794
157	LKN012	LKN012	Kenya	Lake Nakuru	1989	Modern	Cardiff University (Bruford/Muya)	Muya et al. (2011)	E	michaeli	michaeli	unknown	EA	no mtDNA data	Cardiff University	-0.434457	36.074319	1794
158	LKN013	LKN013	Kenya	Lake Nakuru	1989	Modern	Cardiff University (Bruford/Muya)	Muya et al. (2011)	E	michaeli	michaeli	unknown	EA	no mtDNA data	Cardiff University	-0.434457	36.074319	1794
159	LKN014	LKN014	Kenya	Lake Nakuru	1989	Modern	Cardiff University (Bruford/Muya)	Muya et al. (2011)	E	michaeli	michaeli	unknown	EA	no mtDNA data	Cardiff University	-0.434457	36.074319	1794
160	MAR001	MAR001	Kenya	Masai Mara	1989	Modern	Cardiff University (Bruford/Muya)	Muya et al. (2011)	E	michaeli	michaeli	unknown	EA	no mtDNA data	Cardiff University	-1.462688	35.102518	1562
161	MAR002	MAR002	Kenya	Masai Mara	1989	Modern	Cardiff University (Bruford/Muya)	Muya et al. (2011)	E	michaeli	michaeli	unknown	EA	no mtDNA data	Cardiff University	-1.462688	35.102518	1562
162	MAR008	MAR008	Kenya	Masai Mara	1989	Modern	Cardiff University (Bruford/Muya)	Muya et al. (2011)	E	michaeli	michaeli	unknown	EA	no mtDNA data	Cardiff University	-1.462688	35.102518	1562
163	MAR011	MAR011	Kenya	Masai Mara	1989	Modern	Cardiff University (Bruford/Muya)	Muya et al. (2011)	E	michaeli	michaeli	unknown	EA	no mtDNA data	Cardiff University	-1.462688	35.102518	1562
164	MAR012	MAR012	Kenya	Masai Mara	1989	Modern	Cardiff University (Bruford/Muya)	Muya et al. (2011)	E	michaeli	michaeli	unknown	EA	no mtDNA data	Cardiff University	-1.462688	35.102518	1562
165	NGU001	NGU001	Kenya	Ngulia	1989	Modern	Cardiff University (Bruford/Muya)	Muya et al. (2011)	E	michaeli	michaeli	unknown	EA	no mtDNA data	Cardiff University	-3.008004	38.213839	813
166	NGU002	NGU002	Kenya	Ngulia	1989	Modern	Cardiff University (Bruford/Muya)	Muya et al. (2011)	E	michaeli	michaeli	unknown	EA	no mtDNA data	Cardiff University	-3.008004	38.213839	813
167	NGU003	NGU003	Kenya	Ngulia	1989	Modern	Cardiff University (Bruford/Muya)	Muya et al. (2011)	E	michaeli	michaeli	unknown	EA	no mtDNA data	Cardiff University	-3.008004	38.213839	813
168	NGU004	NGU004	Kenya	Ngulia	1989	Modern	Cardiff University (Bruford/Muya)	Muya et al. (2011)	E	michaeli	michaeli	unknown	EA	no mtDNA data	Cardiff University	-3.008004	38.213839	813
169	NGU005	NGU005	Kenya	Ngulia	1989	Modern	Cardiff University (Bruford/Muya)	Muya et al. (2011)	E	michaeli	michaeli	unknown	EA	no mtDNA data	Cardiff University	-3.008004	38.213839	813
170	NGU006	NGU006	Kenya	Ngulia	1989	Modern	Cardiff University (Bruford/Muya)	Muya et al. (2011)	E	michaeli	michaeli	unknown	EA	no mtDNA data	Cardiff University	-3.008004	38.213839	813
171	NGU007	NGU007	Kenya	Ngulia	1989	Modern	Cardiff University (Bruford/Muya)	Muya et al. (2011)	E	michaeli	michaeli	unknown	EA	no mtDNA data	Cardiff University	-3.008004	38.213839	813
172	NGU008	NGU008	Kenya	Ngulia	1989	Modern	Cardiff University (Bruford/Muya)	Muya et al. (2011)	E	michaeli	michaeli	unknown	EA	no mtDNA data	Cardiff University	-3.008004	38.213839	813
173	NGU009	NGU009	Kenya	Ngulia	1989	Modern	Cardiff University (Bruford/Muya)	Muya et al. (2011)	E	michaeli	michaeli	unknown	EA	no mtDNA data	Cardiff University	-3.008004	38.213839	813
174	NGU010	NGU010	Kenya	Ngulia	1989	Modern	Cardiff University (Bruford/Muya)	Muya et al. (2011)	E	michaeli	michaeli	unknown	EA	no mtDNA data	Cardiff University	-3.008004	38.213839	813
175	NGU011	NGU011	Kenya	Ngulia	1989	Modern	Cardiff University (Bruford/Muya)	Muya et al. (2011)	E	michaeli	michaeli	unknown	EA	no mtDNA data	Cardiff University	-3.008004	38.213839	813
176	NGU012	NGU012	Kenya	Ngulia	1989	Modern	Cardiff University (Bruford/Muya)	Muya et al. (2011)	E	michaeli	michaeli	unknown	EA	no mtDNA data	Cardiff University	-3.008004	38.213839	813
177	NGU013	NGU013	Kenya	Ngulia	1989	Modern	Cardiff University (Bruford/Muya)	Muya et al. (2011)	E	michaeli	michaeli	unknown	EA	no mtDNA data	Cardiff University	-3.008004	38.213839	813
178	NGU014	NGU014	Kenya	Ngulia	1989	Modern	Cardiff University (Bruford/Muya)	Muya et al. (2011)	E	michaeli	michaeli	unknown	EA	no mtDNA data	Cardiff University	-3.008004	38.213839	813
179	NNP011	NNP011	Kenya	Nairobi	1989	Modern	Cardiff University (Bruford/Muya)	Muya et al. (2011)	E	michaeli	michaeli	unknown	EA	no mtDNA data	Cardiff University	-1.358423	36.845291	1644
180	NNP012	NNP012	Kenya	Nairobi	1989	Modern	Cardiff University (Bruford/Muya)	Muya et al. (2011)	E	michaeli	michaeli	unknown	EA	no mtDNA data	Cardiff University	-1.358423	36.845291	1644
181	NNP013	NNP013	Kenya	Nairobi	1989	Modern	Cardiff University (Bruford/Muya)	Muya et al. (2011)	E	michaeli	michaeli	unknown	EA	no mtDNA data	Cardiff University	-1.358423	36.845291	1644
182	NNP014	NNP014	Kenya	Nairobi	1989	Modern	Cardiff University (Bruford/Muya)	Muya et al. (2011)	E	michaeli	michaeli	unknown	EA	no mtDNA data	Cardiff University	-1.358423	36.845291	1644
183	NNP015	NNP015	Kenya	Nairobi	1989	Modern	Cardiff University (Bruford/Muya)	Muya et al. (2011)	E	michaeli	michaeli	unknown	EA	no mtDNA data	Cardiff University	-1.358423	36.845291	1644
184	NNP016	NNP016	Kenya	Nairobi	1989	Modern	Cardiff University (Bruford/Muya)	Muya et al. (2011)	E	michaeli	michaeli	unknown	EA	no mtDNA data	Cardiff University	-1.358423	36.845291	1644
185	NNP017	NNP017	Kenya	Nairobi	1989	Modern	Cardiff University (Bruford/Muya)	Muya et al. (2011)	E	michaeli	michaeli	unknown	EA	no mtDNA data	Cardiff University	-1.358423	36.845291	1644
186	NNP018	NNP018	Kenya	Nairobi	1989	Modern	Cardiff University (Bruford/Muya)	Muya et al. (2011)	E	michaeli	michaeli	unknown	EA	no mtDNA data	Cardiff University	-1.358423	36.845291	1644
187	NNP019	NNP019	Kenya	Nairobi	1989	Modern	Cardiff University (Bruford/Muya)	Muya et al. (2011)	E	michaeli	michaeli	unknown	EA	no mtDNA data	Cardiff University	-1.358423	36.845291	1644
188	NNP020	NNP020	Kenya	Nairobi	1989	Modern	Cardiff University (Bruford/Muya)	Muya et al. (2011)	E	michaeli	michaeli	unknown	EA	no mtDNA data	Cardiff University	-1.358423	36.845291	1644
189	NNP022	NNP022	Kenya	Nairobi	1989	Modern	Cardiff University (Bruford/Muya)	Muya et al. (2011)	E	michaeli	michaeli	unknown	EA	no mtDNA data	Cardiff University	-1.358423	36.845291	1644
190	NNP023	NNP023	Kenya	Nairobi	1989	Modern	Cardiff University (Bruford/Muya)	Muya et al. (2011)	E	michaeli	michaeli	unknown	EA	no mtDNA data	Cardiff University	-1.358423	36.845291	1644
191	NNP024	NNP024	Kenya	Nairobi	1989	Modern	Cardiff University (Bruford/Muya)	Muya et al. (2011)	E	michaeli	michaeli	unknown	EA	no mtDNA data	Cardiff University	-1.358423	36.845291	1644
192	NNP025	NNP025	Kenya	Nairobi	1989	Modern	Cardiff University (Bruford/Muya)	Muya et al. (2011)	E	michaeli	michaeli	unknown	EA	no mtDNA data	Cardiff University	-1.358423	36.845291	1644
193	NNP026	NNP026	Kenya	Nairobi	1989	Modern	Cardiff University (Bruford/Muya)	Muya et al. (2011)	E	michaeli	michaeli	unknown	EA	no mtDNA data	Cardiff University	-1.358423	36.845291	1644
194	NNP27	NNP27	Kenya	Nairobi	1989	Modern	Cardiff University (Bruford/Muya)	Muya et al. (2011)	E	michaeli	michaeli	unknown	EA	no mtDNA data	Cardiff University	-1.358423	36.845291	1644
195	NNP702	NNP702	Kenya	Nairobi	1989	Modern	Cardiff University (Bruford/Muya)	Muya et al. (2011)	E	michaeli	michaeli	unknown	EA	no mtDNA data	Cardiff University	-1.358423	36.845291	1644
196	OLJ001	OLJ001	Kenya	Ol Jogi	1989	Modern	Cardiff University (Bruford/Muya)	Muya et al. (2011)	E	michaeli	michaeli	unknown	EA	no mtDNA data	Cardiff University	0.271873	36.94048	1690
197	OLJ002	OLJ002	Kenya	Ol Jogi	1989	Modern	Cardiff University (Bruford/Muya)	Muya et al. (2011)	E	michaeli	michaeli	unknown	EA	no mtDNA data	Cardiff University	0.271873	36.94048	1690
198	OLJ003	OLJ003	Kenya	Ol Jogi	1989	Modern	Cardiff University (Bruford/Muya)	Muya et al. (2011)	E	michaeli	michaeli	unknown	EA	no mtDNA data	Cardiff University	0.271873	36.94048	1690
199	OLJ004	OLJ004	Kenya	Ol Jogi	1989	Modern	Cardiff University (Bruford/Muya)	Muya et al. (2011)	E	michaeli	michaeli	unknown	EA	no mtDNA data	Cardiff University	0.271873	36.94048	1690
200	OLJ005	OLJ005	Kenya	Ol Jogi	1989	Modern	Cardiff University (Bruford/Muya)	Muya et al. (2011)	E	michaeli	michaeli	unknown	EA	no mtDNA data	Cardiff University	0.271873	36.94048	1690
201	OLJ008	OLJ008	Kenya	Ol Jogi	1989	Modern	Cardiff University (Bruford/Muya)	Muya et al. (2011)	E	michaeli	michaeli	unknown	EA	no mtDNA data	Cardiff University	0.271873	36.94048	1690
202	OLJ009	OLJ009	Kenya	Ol Jogi	1989	Modern	Cardiff University (Bruford/Muya)	Muya et al. (2011)	E	michaeli	michaeli	unknown	EA	no mtDNA data	Cardiff University	0.271873	36.94048	1690
203	OLJ010	OLJ010	Kenya	Ol Jogi	1989	Modern	Cardiff University (Bruford/Muya)	Muya et al. (2011)	E	michaeli	michaeli	unknown	EA	no mtDNA data	Cardiff University	0.271873	36.94048	1690
204	OLP024	OLP024	Kenya	Ol Pejeta	1989	Modern	Cardiff University (Bruford/Muya)	Muya et al. (2011)	E	michaeli	michaeli	unknown	EA	no mtDNA data	Cardiff University	0.04028	36.939022	1794
205	OLP025	OLP025	Kenya	Ol Pejeta	1989	Modern	Cardiff University (Bruford/Muya)	Muya et al. (2011)	E	michaeli	michaeli	unknown	EA	no mtDNA data	Cardiff University	0.04028	36.939022	1794
206	OLP026	OLP026	Kenya	Ol Pejeta	1989	Modern	Cardiff University (Bruford/Muya)	Muya et al. (2011)	E	michaeli	michaeli	unknown	EA	no mtDNA data	Cardiff University	0.04028	36.939022	1794
207	OLP027	OLP027	Kenya	Ol Pejeta	1989	Modern	Cardiff University (Bruford/Muya)	Muya et al. (2011)	E	michaeli	michaeli	unknown	EA	no mtDNA data	Cardiff University	0.04028	36.939022	1794
208	OLP028	OLP028	Kenya	Ol Pejeta	1989	Modern	Cardiff University (Bruford/Muya)	Muya et al. (2011)	E	michaeli	michaeli	unknown	EA	no mtDNA data	Cardiff University	0.04028	36.939022	1794
209	OLP029	OLP029	Kenya	Ol Pejeta	1989	Modern	Cardiff University (Bruford/Muya)	Muya et al. (2011)	E	michaeli	michaeli	unknown	EA	no mtDNA data	Cardiff University	0.04028	36.939022	1794
210	OLP030	OLP030	Kenya	Ol Pejeta	1989	Modern	Cardiff University (Bruford/Muya)	Muya et al. (2011)	E	michaeli	michaeli	unknown	EA	no mtDNA data	Cardiff University	0.04028	36.939022	1794
211	OLP701	OLP701	Kenya	Ol Pejeta	1989	Modern	Cardiff University (Bruford/Muya)	Muya et al. (2011)	E	michaeli	michaeli	unknown	EA	no mtDNA data	Cardiff University	0.04028	36.939022	1794
212	SOL001	SOL001	Kenya	Solio	1989	Modern	Cardiff University (Bruford/Muya)	Muya et al. (2011)	E	michaeli	michaeli	unknown	EA	no mtDNA data	Cardiff University	-0.254195	36.907023	1911
213	SOL003	SOL003	Kenya	Solio	1989	Modern	Cardiff University (Bruford/Muya)	Muya et al. (2011)	E	michaeli	michaeli	unknown	EA	no mtDNA data	Cardiff University	-0.254195	36.907023	1911
214	SOL004	SOL004	Kenya	Solio	1989	Modern	Cardiff University (Bruford/Muya)	Muya et al. (2011)	E	michaeli	michaeli	unknown	EA	no mtDNA data	Cardiff University	-0.254195	36.907023	1911
215	SOL005	SOL005	Kenya	Solio	1989	Modern	Cardiff University (Bruford/Muya)	Muya et al. (2011)	E	michaeli	michaeli	unknown	EA	no mtDNA data	Cardiff University	-0.254195	36.907023	1911
216	SOL006	SOL006	Kenya	Solio	1989	Modern	Cardiff University (Bruford/Muya)	Muya et al. (2011)	E	michaeli	michaeli	unknown	EA	no mtDNA data	Cardiff University	-0.254195	36.907023	1911
217	SOL007	SOL007	Kenya	Solio	1989	Modern	Cardiff University (Bruford/Muya)	Muya et al. (2011)	E	michaeli	michaeli	unknown	EA	no mtDNA data	Cardiff University	-0.254195	36.907023	1911
218	SOL008	SOL008	Kenya	Solio	1989	Modern	Cardiff University (Bruford/Muya)	Muya et al. (2011)	E	michaeli	michaeli	unknown	EA	no mtDNA data	Cardiff University	-0.254195	36.907023	1911
219	SOL009	SOL009	Kenya	Solio	1989	Modern	Cardiff University (Bruford/Muya)	Muya et al. (2011)	E	michaeli	michaeli	unknown	EA	no mtDNA data	Cardiff University	-0.254195	36.907023	1911
220	SOL010	SOL010	Kenya	Solio	1989	Modern	Cardiff University (Bruford/Muya)	Muya et al. (2011)	E	michaeli	michaeli	unknown	EA	no mtDNA data	Cardiff University	-0.254195	36.907023	1911
221	SOL011	SOL011	Kenya	Solio	1989	Modern	Cardiff University (Bruford/Muya)	Muya et al. (2011)	E	michaeli	michaeli	unknown	EA	no mtDNA data	Cardiff University	-0.254195	36.907023	1911
222	SOL012	SOL012	Kenya	Solio	1989	Modern	Cardiff University (Bruford/Muya)	Muya et al. (2011)	E	michaeli	michaeli	unknown	EA	no mtDNA data	Cardiff University	-0.254195	36.907023	1911
223	SOL013	SOL013	Kenya	Solio	1989	Modern	Cardiff University (Bruford/Muya)	Muya et al. (2011)	E	michaeli	michaeli	unknown	EA	no mtDNA data	Cardiff University	-0.254195	36.907023	1911
224	SOL014	SOL014	Kenya	Solio	1989	Modern	Cardiff University (Bruford/Muya)	Muya et al. (2011)	E	michaeli	michaeli	unknown	EA	no mtDNA data	Cardiff University	-0.254195	36.907023	1911
225	SOL015	SOL015	Kenya	Solio	1989	Modern	Cardiff University (Bruford/Muya)	Muya et al. (2011)	E	michaeli	michaeli	unknown	EA	no mtDNA data	Cardiff University	-0.254195	36.907023	1911
226	SOL016	SOL016	Kenya	Solio	1989	Modern	Cardiff University (Bruford/Muya)	Muya et al. (2011)	E	michaeli	michaeli	unknown	EA	no mtDNA data	Cardiff University	-0.254195	36.907023	1911
227	SOL017	SOL017	Kenya	Solio	1989	Modern	Cardiff University (Bruford/Muya)	Muya et al. (2011)	E	michaeli	michaeli	unknown	EA	no mtDNA data	Cardiff University	-0.254195	36.907023	1911
228	SOL018	SOL018	Kenya	Solio	1989	Modern	Cardiff University (Bruford/Muya)	Muya et al. (2011)	E	michaeli	michaeli	unknown	EA	no mtDNA data	Cardiff University	-0.254195	36.907023	1911
229	SOL019	SOL019	Kenya	Solio	1989	Modern	Cardiff University (Bruford/Muya)	Muya et al. (2011)	E	michaeli	michaeli	unknown	EA	no mtDNA data	Cardiff University	-0.254195	36.907023	1911
230	SOL020	SOL020	Kenya	Solio	1989	Modern	Cardiff University (Bruford/Muya)	Muya et al. (2011)	E	michaeli	michaeli	unknown	EA	no mtDNA data	Cardiff University	-0.254195	36.907023	1911
231	SOL021	SOL021	Kenya	Solio	1989	Modern	Cardiff University (Bruford/Muya)	Muya et al. (2011)	E	michaeli	michaeli	unknown	EA	no mtDNA data	Cardiff University	-0.254195	36.907023	1911
232	SOL022	SOL022	Kenya	Solio	1989	Modern	Cardiff University (Bruford/Muya)	Muya et al. (2011)	E	michaeli	michaeli	unknown	EA	no mtDNA data	Cardiff University	-0.254195	36.907023	1911
233	SOL024	SOL024	Kenya	Solio	1989	Modern	Cardiff University (Bruford/Muya)	Muya et al. (2011)	E	michaeli	michaeli	unknown	EA	no mtDNA data	Cardiff University	-0.254195	36.907023	1911
234	SOL025	SOL025	Kenya	Solio	1989	Modern	Cardiff University (Bruford/Muya)	Muya et al. (2011)	E	michaeli	michaeli	unknown	EA	no mtDNA data	Cardiff University	-0.254195	36.907023	1911
235	SOL026	SOL026	Kenya	Solio	1989	Modern	Cardiff University (Bruford/Muya)	Muya et al. (2011)	E	michaeli	michaeli	unknown	EA	no mtDNA data	Cardiff University	-0.254195	36.907023	1911
236	TSA001	TSA001	Kenya	Tsavo	1989	Modern	Cardiff University (Bruford/Muya)	Muya et al. (2011)	E	michaeli	michaeli	unknown	EA	no mtDNA data	Cardiff University	-2.195787	38.417522	543
237	TSA002	TSA002	Kenya	Tsavo	1989	Modern	Cardiff University (Bruford/Muya)	Muya et al. (2011)	E	michaeli	michaeli	unknown	EA	no mtDNA data	Cardiff University	-2.195787	38.417522	543
238	TSA003	TSA003	Kenya	Tsavo	1989	Modern	Cardiff University (Bruford/Muya)	Muya et al. (2011)	E	michaeli	michaeli	unknown	EA	no mtDNA data	Cardiff University	-2.195787	38.417522	543
239	TSA004	TSA004	Kenya	Tsavo	1989	Modern	Cardiff University (Bruford/Muya)	Muya et al. (2011)	E	michaeli	michaeli	unknown	EA	no mtDNA data	Cardiff University	-2.195787	38.417522	543
240	TSA005	TSA005	Kenya	Tsavo	1989	Modern	Cardiff University (Bruford/Muya)	Muya et al. (2011)	E	michaeli	michaeli	unknown	EA	no mtDNA data	Cardiff University	-2.195787	38.417522	543
242	4023	OP4023	Kenya	Ol Pejeta	1989	Modern	Cardiff University (Bruford/Muya)	This study	E	michaeli	michaeli	CE	unknown	new data	no Msat data	0.04028	36.939022	1794
243	4034	OP4034	Kenya	Ol Pejeta	1989	Modern	Cardiff University (Bruford/Muya)	This study	E	michaeli	michaeli	CE	unknown	new data	no Msat data	0.04028	36.939022	1794
244	1504	MA1504	Kenya	Masai Mara	1989	Modern	Cardiff University (Bruford/Muya)	This study	E	michaeli	michaeli	CE	unknown	new data	no Msat data	-1.462688	35.102518	1562
245	1558	MA1558	Kenya	Masai Mara	1989	Modern	Cardiff University (Bruford/Muya)	This study	E	michaeli	michaeli	CE	unknown	new data	no Msat data	-1.462688	35.102518	1562
260	4021	OP4021	Kenya	Ol Pejeta	1989	Modern	Cardiff University (Bruford/Muya)	This study	E	michaeli	michaeli	EA	unknown	new data	no Msat data	0.04028	36.939022	1794
261	4029	OP4029	Kenya	Ol Pejeta	1989	Modern	Cardiff University (Bruford/Muya)	This study	E	michaeli	michaeli	EA	unknown	new data	no Msat data	0.04028	36.939022	1794
262	4032	OP4032	Kenya	Ol Pejeta	1989	Modern	Cardiff University (Bruford/Muya)	This study	E	michaeli	michaeli	EA	unknown	new data	no Msat data	0.04028	36.939022	1794
263	4046	OP4046	Kenya	Ol Pejeta	1989	Modern	Cardiff University (Bruford/Muya)	This study	E	michaeli	michaeli	EA	unknown	new data	no Msat data	0.04028	36.939022	1794
264	4106	NNP4106	Kenya	Nairobi	1989	Modern	Cardiff University (Bruford/Muya)	This study	E	michaeli	michaeli	EA	unknown	new data	no Msat data	-1.358423	36.845291	1644
265	5043	OP5043	Kenya	Ol Pejeta	1989	Modern	Cardiff University (Bruford/Muya)	This study	E	michaeli	michaeli	EA	unknown	new data	no Msat data	0.04028	36.939022	1794
266	1560	MA1560	Kenya	Masai Mara	1989	Modern	Cardiff University (Bruford/Muya)	This study	E	michaeli	michaeli	EA	unknown	new data	no Msat data	-1.462688	35.102518	1562
267	1808	NNP1808	Kenya	Nairobi	1989	Modern	Cardiff University (Bruford/Muya)	This study	E	michaeli	michaeli	EA	unknown	new data	no Msat data	-1.358423	36.845291	1644
268	4022	OP4022	Kenya	Ol Pejeta	1989	Modern	Cardiff University (Bruford/Muya)	This study	E	michaeli	michaeli	EA	unknown	new data	no Msat data	0.04028	36.939022	1794
269	4035	OP4035	Kenya	Ol Pejeta	1989	Modern	Cardiff University (Bruford/Muya)	This study	E	michaeli	michaeli	EA	unknown	new data	no Msat data	0.04028	36.939022	1794
270	571	NNP571	Kenya	Nairobi	1989	Modern	Cardiff University (Bruford/Muya)	This study	E	michaeli	michaeli	EA	unknown	new data	no Msat data	-1.358423	36.845291	1644
271	4026	OP4026	Kenya	Ol Pejeta	1989	Modern	Cardiff University (Bruford/Muya)	This study	E	michaeli	michaeli	EA	unknown	new data	no Msat data	0.04028	36.939022	1794
272	4031	OP4031	Kenya	Ol Pejeta	1989	Modern	Cardiff University (Bruford/Muya)	This study	E	michaeli	michaeli	EA	unknown	new data	no Msat data	0.04028	36.939022	1794
273	4037	OP4037	Kenya	Ol Pejeta	1989	Modern	Cardiff University (Bruford/Muya)	This study	E	michaeli	michaeli	EA	unknown	new data	no Msat data	0.04028	36.939022	1794
274	5009	OP5009	Kenya	Ol Pejeta	1989	Modern	Cardiff University (Bruford/Muya)	This study	E	michaeli	michaeli	EA	unknown	new data	no Msat data	0.04028	36.939022	1794
275	5012	OP5012	Kenya	Ol Pejeta	1989	Modern	Cardiff University (Bruford/Muya)	This study	E	michaeli	michaeli	EA	unknown	new data	no Msat data	0.04028	36.939022	1794
667	HU02Fat Lady C	HU02Fat Lady C	Namibia	Kaokoland	2008	Modern	Cardiff University (Bruford/O'Donoghue)	This study	SW	occidentalis	occidentalis	unknown	SE	no mtDNA data	new data	-19.559784	13.870456	1027
692	3017	3017	Namibia	Kaokoland	2008	Modern	Cardiff University (Bruford/O'Donoghue)	This study	SW	occidentalis	occidentalis	unknown	SW	no mtDNA data	new data	-19.559784	13.870456	1027
693	6786 Beta	6786 Beta	Namibia	Kaokoland	2008	Modern	Cardiff University (Bruford/O'Donoghue)	This study	SW	occidentalis	occidentalis	unknown	SW	no mtDNA data	new data	-19.559784	13.870456	1027
694	7205 Teka	7205 Teka	Namibia	Kaokoland	2008	Modern	Cardiff University (Bruford/O'Donoghue)	This study	SW	occidentalis	occidentalis	unknown	SW	no mtDNA data	new data	-19.559784	13.870456	1027
695	Erica2	Erica2	Namibia	Kaokoland	2008	Modern	Cardiff University (Bruford/O'Donoghue)	This study	SW	occidentalis	occidentalis	unknown	SW	no mtDNA data	new data	-19.559784	13.870456	1027
696	HU04	HU04	Namibia	Kaokoland	2008	Modern	Cardiff University (Bruford/O'Donoghue)	This study	SW	occidentalis	occidentalis	unknown	SW	no mtDNA data	new data	-19.559784	13.870456	1027
322	1030	1030	South Africa	Malilangwe	1997	Modern	Dryad	Kotze et al. (2014)	SC	minor	minor	unknown	SE	no mtDNA data	dx.doi.org/10.5061/dryad.0d3v5	-28.290976	31.882801	107
323	1121	1121	South Africa	Malilangwe	1997	Modern	Dryad	Kotze et al. (2014)	SC	minor	minor	unknown	SE	no mtDNA data	dx.doi.org/10.5061/dryad.0d3v5	-28.290976	31.882801	107
324	1141	1141	South Africa	Malilangwe	1997	Modern	Dryad	Kotze et al. (2014)	SC	minor	minor	unknown	SE	no mtDNA data	dx.doi.org/10.5061/dryad.0d3v5	-28.290976	31.882801	107
325	1144	1144	South Africa	Malilangwe	1997	Modern	Dryad	Kotze et al. (2014)	SC	minor	minor	unknown	SE	no mtDNA data	dx.doi.org/10.5061/dryad.0d3v5	-28.290976	31.882801	107
326	2114	2114	South Africa	Malilangwe	1997	Modern	Dryad	Kotze et al. (2014)	SC	minor	minor	unknown	SE	no mtDNA data	dx.doi.org/10.5061/dryad.0d3v5	-28.290976	31.882801	107
327	2137	2137	South Africa	Malilangwe	1997	Modern	Dryad	Kotze et al. (2014)	SC	minor	minor	unknown	SE	no mtDNA data	dx.doi.org/10.5061/dryad.0d3v5	-28.290976	31.882801	107
328	2155	2155	South Africa	Malilangwe	1997	Modern	Dryad	Kotze et al. (2014)	SC	minor	minor	unknown	SE	no mtDNA data	dx.doi.org/10.5061/dryad.0d3v5	-28.290976	31.882801	107
329	2156	2156	South Africa	Malilangwe	1997	Modern	Dryad	Kotze et al. (2014)	SC	minor	minor	unknown	SE	no mtDNA data	dx.doi.org/10.5061/dryad.0d3v5	-28.290976	31.882801	107
330	1089_2156	1089_2156	South Africa	Malilangwe	1997	Modern	Dryad	Kotze et al. (2014)	SC	minor	minor	unknown	SE	no mtDNA data	dx.doi.org/10.5061/dryad.0d3v5	-28.290976	31.882801	107
331	1105_2114	1105_2114	South Africa	Malilangwe	1997	Modern	Dryad	Kotze et al. (2014)	SC	minor	minor	unknown	SE	no mtDNA data	dx.doi.org/10.5061/dryad.0d3v5	-28.290976	31.882801	107
332	1107_2161	1107_2161	South Africa	Malilangwe	1997	Modern	Dryad	Kotze et al. (2014)	SC	minor	minor	unknown	SE	no mtDNA data	dx.doi.org/10.5061/dryad.0d3v5	-28.290976	31.882801	107
333	1108_2165	1108_2165	South Africa	Malilangwe	1997	Modern	Dryad	Kotze et al. (2014)	SC	minor	minor	unknown	SE	no mtDNA data	dx.doi.org/10.5061/dryad.0d3v5	-28.290976	31.882801	107
334	1109_2126	1109_2126	South Africa	Malilangwe	1997	Modern	Dryad	Kotze et al. (2014)	SC	minor	minor	unknown	SE	no mtDNA data	dx.doi.org/10.5061/dryad.0d3v5	-28.290976	31.882801	107
335	1110_u2141	1110_u2141	South Africa	Malilangwe	1997	Modern	Dryad	Kotze et al. (2014)	SC	minor	minor	unknown	SE	no mtDNA data	dx.doi.org/10.5061/dryad.0d3v5	-28.290976	31.882801	107
336	1111_2033	1111_2033	South Africa	Malilangwe	1997	Modern	Dryad	Kotze et al. (2014)	SC	minor	minor	unknown	SE	no mtDNA data	dx.doi.org/10.5061/dryad.0d3v5	-28.290976	31.882801	107
337	1113_2131	1113_2131	South Africa	Malilangwe	1997	Modern	Dryad	Kotze et al. (2014)	SC	minor	minor	unknown	SE	no mtDNA data	dx.doi.org/10.5061/dryad.0d3v5	-28.290976	31.882801	107
338	1117_2131	1117_2131	South Africa	Malilangwe	1997	Modern	Dryad	Kotze et al. (2014)	SC	minor	minor	unknown	SE	no mtDNA data	dx.doi.org/10.5061/dryad.0d3v5	-28.290976	31.882801	107
339	1119_u2141	1119_u2141	South Africa	Malilangwe	1997	Modern	Dryad	Kotze et al. (2014)	SC	minor	minor	unknown	SE	no mtDNA data	dx.doi.org/10.5061/dryad.0d3v5	-28.290976	31.882801	107
340	1122_f	1122_f	South Africa	Malilangwe	1997	Modern	Dryad	Kotze et al. (2014)	SC	minor	minor	unknown	SE	no mtDNA data	dx.doi.org/10.5061/dryad.0d3v5	-28.290976	31.882801	107
341	1149_2161	1149_2161	South Africa	Malilangwe	1997	Modern	Dryad	Kotze et al. (2014)	SC	minor	minor	unknown	SE	no mtDNA data	dx.doi.org/10.5061/dryad.0d3v5	-28.290976	31.882801	107
342	1232_2104	1232_2104	South Africa	Malilangwe	1997	Modern	Dryad	Kotze et al. (2014)	SC	minor	minor	unknown	SE	no mtDNA data	dx.doi.org/10.5061/dryad.0d3v5	-28.290976	31.882801	107
343	1303_2131	1303_2131	South Africa	Malilangwe	1997	Modern	Dryad	Kotze et al. (2014)	SC	minor	minor	unknown	SE	no mtDNA data	dx.doi.org/10.5061/dryad.0d3v5	-28.290976	31.882801	107
344	1381_2165	1381_2165	South Africa	Malilangwe	1997	Modern	Dryad	Kotze et al. (2014)	SC	minor	minor	unknown	SE	no mtDNA data	dx.doi.org/10.5061/dryad.0d3v5	-28.290976	31.882801	107
345	1383_2174	1383_2174	South Africa	Malilangwe	1997	Modern	Dryad	Kotze et al. (2014)	SC	minor	minor	unknown	SE	no mtDNA data	dx.doi.org/10.5061/dryad.0d3v5	-28.290976	31.882801	107
346	1385_2155	1385_2155	South Africa	Malilangwe	1997	Modern	Dryad	Kotze et al. (2014)	SC	minor	minor	unknown	SE	no mtDNA data	dx.doi.org/10.5061/dryad.0d3v5	-28.290976	31.882801	107
347	2033_f	2033_f	South Africa	Malilangwe	1997	Modern	Dryad	Kotze et al. (2014)	SC	minor	minor	unknown	SE	no mtDNA data	dx.doi.org/10.5061/dryad.0d3v5	-28.290976	31.882801	107
348	2090_u2443	2090_u2443	South Africa	Malilangwe	1997	Modern	Dryad	Kotze et al. (2014)	SC	minor	minor	unknown	SE	no mtDNA data	dx.doi.org/10.5061/dryad.0d3v5	-28.290976	31.882801	107
349	2092_u2120	2092_u2120	South Africa	Malilangwe	1997	Modern	Dryad	Kotze et al. (2014)	SC	minor	minor	unknown	SE	no mtDNA data	dx.doi.org/10.5061/dryad.0d3v5	-28.290976	31.882801	107
350	2104_2033	2104_2033	South Africa	Malilangwe	1997	Modern	Dryad	Kotze et al. (2014)	SC	minor	minor	unknown	SE	no mtDNA data	dx.doi.org/10.5061/dryad.0d3v5	-28.290976	31.882801	107
351	2106_u2443	2106_u2443	South Africa	Malilangwe	1997	Modern	Dryad	Kotze et al. (2014)	SC	minor	minor	unknown	SE	no mtDNA data	dx.doi.org/10.5061/dryad.0d3v5	-28.290976	31.882801	107
352	2112_2156	2112_2156	South Africa	Malilangwe	1997	Modern	Dryad	Kotze et al. (2014)	SC	minor	minor	unknown	SE	no mtDNA data	dx.doi.org/10.5061/dryad.0d3v5	-28.290976	31.882801	107
353	2126_f	2126_f	South Africa	Malilangwe	1997	Modern	Dryad	Kotze et al. (2014)	SC	minor	minor	unknown	SE	no mtDNA data	dx.doi.org/10.5061/dryad.0d3v5	-28.290976	31.882801	107
354	2161_f	2161_f	South Africa	Malilangwe	1997	Modern	Dryad	Kotze et al. (2014)	SC	minor	minor	unknown	SE	no mtDNA data	dx.doi.org/10.5061/dryad.0d3v5	-28.290976	31.882801	107
355	2174_2165	2174_2165	South Africa	Malilangwe	1997	Modern	Dryad	Kotze et al. (2014)	SC	minor	minor	unknown	SE	no mtDNA data	dx.doi.org/10.5061/dryad.0d3v5	-28.290976	31.882801	107
356	2259_u2443	2259_u2443	South Africa	Malilangwe	1997	Modern	Dryad	Kotze et al. (2014)	SC	minor	minor	unknown	SE	no mtDNA data	dx.doi.org/10.5061/dryad.0d3v5	-28.290976	31.882801	107
357	3051_f	3051_f	South Africa	Malilangwe	1997	Modern	Dryad	Kotze et al. (2014)	SC	minor	minor	unknown	SE	no mtDNA data	dx.doi.org/10.5061/dryad.0d3v5	-28.290976	31.882801	107
358	3067_f	3067_f	South Africa	Malilangwe	1997	Modern	Dryad	Kotze et al. (2014)	SC	minor	minor	unknown	SE	no mtDNA data	dx.doi.org/10.5061/dryad.0d3v5	-28.290976	31.882801	107
372	1136	1136	South Africa	Malilangwe	1997	Modern	Dryad	Kotze et al. (2014)	SC	minor	minor	unknown	SN	no mtDNA data	dx.doi.org/10.5061/dryad.0d3v5	-28.290976	31.882801	107
373	2288_2165	2288_2165	South Africa	Malilangwe	1997	Modern	Dryad	Kotze et al. (2014)	SC	minor	minor	unknown	SN	no mtDNA data	dx.doi.org/10.5061/dryad.0d3v5	-28.290976	31.882801	107
479	1001	1001	Zimbabwe	Zambezi Valley	1988	Modern	Dryad	Kotze et al. (2014)	SC	nyasae	minor	unknown	SN	no mtDNA data	dx.doi.org/10.5061/dryad.0d3v5	-15.8737	29.445026	423
480	1008	1008	Zimbabwe	Zambezi Valley	1988	Modern	Dryad	Kotze et al. (2014)	SC	nyasae	minor	unknown	SN	no mtDNA data	dx.doi.org/10.5061/dryad.0d3v5	-15.8737	29.445026	423
481	1023	1023	Zimbabwe	Zambezi Valley	1988	Modern	Dryad	Kotze et al. (2014)	SC	nyasae	minor	unknown	SN	no mtDNA data	dx.doi.org/10.5061/dryad.0d3v5	-15.8737	29.445026	423
482	1040	1040	Zimbabwe	Zambezi Valley	1988	Modern	Dryad	Kotze et al. (2014)	SC	nyasae	minor	unknown	SN	no mtDNA data	dx.doi.org/10.5061/dryad.0d3v5	-15.8737	29.445026	423
483	1041	1041	Zimbabwe	Zambezi Valley	1988	Modern	Dryad	Kotze et al. (2014)	SC	nyasae	minor	unknown	SN	no mtDNA data	dx.doi.org/10.5061/dryad.0d3v5	-15.8737	29.445026	423
484	1075	1075	Zimbabwe	Zambezi Valley	1988	Modern	Dryad	Kotze et al. (2014)	SC	nyasae	minor	unknown	SN	no mtDNA data	dx.doi.org/10.5061/dryad.0d3v5	-15.8737	29.445026	423
485	1081	1081	Zimbabwe	Zambezi Valley	1988	Modern	Dryad	Kotze et al. (2014)	SC	nyasae	minor	unknown	SN	no mtDNA data	dx.doi.org/10.5061/dryad.0d3v5	-15.8737	29.445026	423
486	1082	1082	Zimbabwe	Zambezi Valley	1988	Modern	Dryad	Kotze et al. (2014)	SC	nyasae	minor	unknown	SN	no mtDNA data	dx.doi.org/10.5061/dryad.0d3v5	-15.8737	29.445026	423
487	1083	1083	Zimbabwe	Zambezi Valley	1988	Modern	Dryad	Kotze et al. (2014)	SC	nyasae	minor	unknown	SN	no mtDNA data	dx.doi.org/10.5061/dryad.0d3v5	-15.8737	29.445026	423
488	1084	1084	Zimbabwe	Zambezi Valley	1988	Modern	Dryad	Kotze et al. (2014)	SC	nyasae	minor	unknown	SN	no mtDNA data	dx.doi.org/10.5061/dryad.0d3v5	-15.8737	29.445026	423
489	1088	1088	Zimbabwe	Zambezi Valley	1988	Modern	Dryad	Kotze et al. (2014)	SC	nyasae	minor	unknown	SN	no mtDNA data	dx.doi.org/10.5061/dryad.0d3v5	-15.8737	29.445026	423
490	1093	1093	Zimbabwe	Zambezi Valley	1988	Modern	Dryad	Kotze et al. (2014)	SC	nyasae	minor	unknown	SN	no mtDNA data	dx.doi.org/10.5061/dryad.0d3v5	-15.8737	29.445026	423
491	1098	1098	Zimbabwe	Zambezi Valley	1988	Modern	Dryad	Kotze et al. (2014)	SC	nyasae	minor	unknown	SN	no mtDNA data	dx.doi.org/10.5061/dryad.0d3v5	-15.8737	29.445026	423
492	1131	1131	Zimbabwe	Zambezi Valley	1988	Modern	Dryad	Kotze et al. (2014)	SC	nyasae	minor	unknown	SN	no mtDNA data	dx.doi.org/10.5061/dryad.0d3v5	-15.8737	29.445026	423
493	1173	1173	Zimbabwe	Zambezi Valley	1988	Modern	Dryad	Kotze et al. (2014)	SC	nyasae	minor	unknown	SN	no mtDNA data	dx.doi.org/10.5061/dryad.0d3v5	-15.8737	29.445026	423
494	1175	1175	Zimbabwe	Zambezi Valley	1988	Modern	Dryad	Kotze et al. (2014)	SC	nyasae	minor	unknown	SN	no mtDNA data	dx.doi.org/10.5061/dryad.0d3v5	-15.8737	29.445026	423
495	1193	1193	Zimbabwe	Zambezi Valley	1988	Modern	Dryad	Kotze et al. (2014)	SC	nyasae	minor	unknown	SN	no mtDNA data	dx.doi.org/10.5061/dryad.0d3v5	-15.8737	29.445026	423
496	1197	1197	Zimbabwe	Zambezi Valley	1988	Modern	Dryad	Kotze et al. (2014)	SC	nyasae	minor	unknown	SN	no mtDNA data	dx.doi.org/10.5061/dryad.0d3v5	-15.8737	29.445026	423
497	1198	1198	Zimbabwe	Zambezi Valley	1988	Modern	Dryad	Kotze et al. (2014)	SC	nyasae	minor	unknown	SN	no mtDNA data	dx.doi.org/10.5061/dryad.0d3v5	-15.8737	29.445026	423
498	1199	1199	Zimbabwe	Zambezi Valley	1988	Modern	Dryad	Kotze et al. (2014)	SC	nyasae	minor	unknown	SN	no mtDNA data	dx.doi.org/10.5061/dryad.0d3v5	-15.8737	29.445026	423
499	1201	1201	Zimbabwe	Zambezi Valley	1988	Modern	Dryad	Kotze et al. (2014)	SC	nyasae	minor	unknown	SN	no mtDNA data	dx.doi.org/10.5061/dryad.0d3v5	-15.8737	29.445026	423
500	1206	1206	Zimbabwe	Zambezi Valley	1988	Modern	Dryad	Kotze et al. (2014)	SC	nyasae	minor	unknown	SN	no mtDNA data	dx.doi.org/10.5061/dryad.0d3v5	-15.8737	29.445026	423
501	1210	1210	Zimbabwe	Zambezi Valley	1988	Modern	Dryad	Kotze et al. (2014)	SC	nyasae	minor	unknown	SN	no mtDNA data	dx.doi.org/10.5061/dryad.0d3v5	-15.8737	29.445026	423
502	1229	1229	Zimbabwe	Zambezi Valley	1988	Modern	Dryad	Kotze et al. (2014)	SC	nyasae	minor	unknown	SN	no mtDNA data	dx.doi.org/10.5061/dryad.0d3v5	-15.8737	29.445026	423
503	1230	1230	Zimbabwe	Zambezi Valley	1988	Modern	Dryad	Kotze et al. (2014)	SC	nyasae	minor	unknown	SN	no mtDNA data	dx.doi.org/10.5061/dryad.0d3v5	-15.8737	29.445026	423
504	1238	1238	Zimbabwe	Zambezi Valley	1988	Modern	Dryad	Kotze et al. (2014)	SC	nyasae	minor	unknown	SN	no mtDNA data	dx.doi.org/10.5061/dryad.0d3v5	-15.8737	29.445026	423
505	1242	1242	Zimbabwe	Zambezi Valley	1988	Modern	Dryad	Kotze et al. (2014)	SC	nyasae	minor	unknown	SN	no mtDNA data	dx.doi.org/10.5061/dryad.0d3v5	-15.8737	29.445026	423
506	1254	1254	Zimbabwe	Zambezi Valley	1988	Modern	Dryad	Kotze et al. (2014)	SC	nyasae	minor	unknown	SN	no mtDNA data	dx.doi.org/10.5061/dryad.0d3v5	-15.8737	29.445026	423
507	1265	1265	Zimbabwe	Zambezi Valley	1988	Modern	Dryad	Kotze et al. (2014)	SC	nyasae	minor	unknown	SN	no mtDNA data	dx.doi.org/10.5061/dryad.0d3v5	-15.8737	29.445026	423
508	2001	2001	Zimbabwe	Zambezi Valley	1988	Modern	Dryad	Kotze et al. (2014)	SC	nyasae	minor	unknown	SN	no mtDNA data	dx.doi.org/10.5061/dryad.0d3v5	-15.8737	29.445026	423
509	2006	2006	Zimbabwe	Zambezi Valley	1988	Modern	Dryad	Kotze et al. (2014)	SC	nyasae	minor	unknown	SN	no mtDNA data	dx.doi.org/10.5061/dryad.0d3v5	-15.8737	29.445026	423
510	2038	2038	Zimbabwe	Zambezi Valley	1988	Modern	Dryad	Kotze et al. (2014)	SC	nyasae	minor	unknown	SN	no mtDNA data	dx.doi.org/10.5061/dryad.0d3v5	-15.8737	29.445026	423
511	2043	2043	Zimbabwe	Zambezi Valley	1988	Modern	Dryad	Kotze et al. (2014)	SC	nyasae	minor	unknown	SN	no mtDNA data	dx.doi.org/10.5061/dryad.0d3v5	-15.8737	29.445026	423
512	2062	2062	Zimbabwe	Zambezi Valley	1988	Modern	Dryad	Kotze et al. (2014)	SC	nyasae	minor	unknown	SN	no mtDNA data	dx.doi.org/10.5061/dryad.0d3v5	-15.8737	29.445026	423
513	2189	2189	Zimbabwe	Zambezi Valley	1988	Modern	Dryad	Kotze et al. (2014)	SC	nyasae	minor	unknown	SN	no mtDNA data	dx.doi.org/10.5061/dryad.0d3v5	-15.8737	29.445026	423
514	2255	2255	Zimbabwe	Zambezi Valley	1988	Modern	Dryad	Kotze et al. (2014)	SC	nyasae	minor	unknown	SN	no mtDNA data	dx.doi.org/10.5061/dryad.0d3v5	-15.8737	29.445026	423
515	2287	2287	Zimbabwe	Zambezi Valley	1988	Modern	Dryad	Kotze et al. (2014)	SC	nyasae	minor	unknown	SN	no mtDNA data	dx.doi.org/10.5061/dryad.0d3v5	-15.8737	29.445026	423
516	2352	2352	Zimbabwe	Zambezi Valley	1988	Modern	Dryad	Kotze et al. (2014)	SC	nyasae	minor	unknown	SN	no mtDNA data	dx.doi.org/10.5061/dryad.0d3v5	-15.8737	29.445026	423
517	1010_2290	1010_2290	Zimbabwe	Zambezi Valley	1988	Modern	Dryad	Kotze et al. (2014)	SC	nyasae	minor	unknown	SN	no mtDNA data	dx.doi.org/10.5061/dryad.0d3v5	-15.8737	29.445026	423
518	1011_2043	1011_2043	Zimbabwe	Zambezi Valley	1988	Modern	Dryad	Kotze et al. (2014)	SC	nyasae	minor	unknown	SN	no mtDNA data	dx.doi.org/10.5061/dryad.0d3v5	-15.8737	29.445026	423
519	1016_u2238	1016_u2238	Zimbabwe	Zambezi Valley	1988	Modern	Dryad	Kotze et al. (2014)	SC	nyasae	minor	unknown	SN	no mtDNA data	dx.doi.org/10.5061/dryad.0d3v5	-15.8737	29.445026	423
520	1024_2021	1024_2021	Zimbabwe	Zambezi Valley	1988	Modern	Dryad	Kotze et al. (2014)	SC	nyasae	minor	unknown	SN	no mtDNA data	dx.doi.org/10.5061/dryad.0d3v5	-15.8737	29.445026	423
521	1027_f	1027_f	Zimbabwe	Zambezi Valley	1988	Modern	Dryad	Kotze et al. (2014)	SC	nyasae	minor	unknown	SN	no mtDNA data	dx.doi.org/10.5061/dryad.0d3v5	-15.8737	29.445026	423
522	1028_2038	1028_2038	Zimbabwe	Zambezi Valley	1988	Modern	Dryad	Kotze et al. (2014)	SC	nyasae	minor	unknown	SN	no mtDNA data	dx.doi.org/10.5061/dryad.0d3v5	-15.8737	29.445026	423
523	1031_2132	1031_2132	Zimbabwe	Zambezi Valley	1988	Modern	Dryad	Kotze et al. (2014)	SC	nyasae	minor	unknown	SN	no mtDNA data	dx.doi.org/10.5061/dryad.0d3v5	-15.8737	29.445026	423
524	1055_u	1055_u	Zimbabwe	Zambezi Valley	1988	Modern	Dryad	Kotze et al. (2014)	SC	nyasae	minor	unknown	SN	no mtDNA data	dx.doi.org/10.5061/dryad.0d3v5	-15.8737	29.445026	423
525	1062_2038	1062_2038	Zimbabwe	Zambezi Valley	1988	Modern	Dryad	Kotze et al. (2014)	SC	nyasae	minor	unknown	SN	no mtDNA data	dx.doi.org/10.5061/dryad.0d3v5	-15.8737	29.445026	423
526	1064_2162	1064_2162	Zimbabwe	Zambezi Valley	1988	Modern	Dryad	Kotze et al. (2014)	SC	nyasae	minor	unknown	SN	no mtDNA data	dx.doi.org/10.5061/dryad.0d3v5	-15.8737	29.445026	423
527	1070_2255	1070_2255	Zimbabwe	Zambezi Valley	1988	Modern	Dryad	Kotze et al. (2014)	SC	nyasae	minor	unknown	SN	no mtDNA data	dx.doi.org/10.5061/dryad.0d3v5	-15.8737	29.445026	423
528	1071_2020	1071_2020	Zimbabwe	Zambezi Valley	1988	Modern	Dryad	Kotze et al. (2014)	SC	nyasae	minor	unknown	SN	no mtDNA data	dx.doi.org/10.5061/dryad.0d3v5	-15.8737	29.445026	423
529	1073_2132	1073_2132	Zimbabwe	Zambezi Valley	1988	Modern	Dryad	Kotze et al. (2014)	SC	nyasae	minor	unknown	SN	no mtDNA data	dx.doi.org/10.5061/dryad.0d3v5	-15.8737	29.445026	423
530	1077_u	1077_u	Zimbabwe	Zambezi Valley	1988	Modern	Dryad	Kotze et al. (2014)	SC	nyasae	minor	unknown	SN	no mtDNA data	dx.doi.org/10.5061/dryad.0d3v5	-15.8737	29.445026	423
531	1078_2069	1078_2069	Zimbabwe	Zambezi Valley	1988	Modern	Dryad	Kotze et al. (2014)	SC	nyasae	minor	unknown	SN	no mtDNA data	dx.doi.org/10.5061/dryad.0d3v5	-15.8737	29.445026	423
532	1085_2079	1085_2079	Zimbabwe	Zambezi Valley	1988	Modern	Dryad	Kotze et al. (2014)	SC	nyasae	minor	unknown	SN	no mtDNA data	dx.doi.org/10.5061/dryad.0d3v5	-15.8737	29.445026	423
533	1091_f	1091_f	Zimbabwe	Zambezi Valley	1988	Modern	Dryad	Kotze et al. (2014)	SC	nyasae	minor	unknown	SN	no mtDNA data	dx.doi.org/10.5061/dryad.0d3v5	-15.8737	29.445026	423
534	1114_f	1114_f	Zimbabwe	Zambezi Valley	1988	Modern	Dryad	Kotze et al. (2014)	SC	nyasae	minor	unknown	SN	no mtDNA data	dx.doi.org/10.5061/dryad.0d3v5	-15.8737	29.445026	423
535	1118_2280	1118_2280	Zimbabwe	Zambezi Valley	1988	Modern	Dryad	Kotze et al. (2014)	SC	nyasae	minor	unknown	SN	no mtDNA data	dx.doi.org/10.5061/dryad.0d3v5	-15.8737	29.445026	423
536	1129_2142	1129_2142	Zimbabwe	Zambezi Valley	1988	Modern	Dryad	Kotze et al. (2014)	SC	nyasae	minor	unknown	SN	no mtDNA data	dx.doi.org/10.5061/dryad.0d3v5	-15.8737	29.445026	423
537	1134_u2242	1134_u2242	Zimbabwe	Zambezi Valley	1988	Modern	Dryad	Kotze et al. (2014)	SC	nyasae	minor	unknown	SN	no mtDNA data	dx.doi.org/10.5061/dryad.0d3v5	-15.8737	29.445026	423
538	1143_u2253	1143_u2253	Zimbabwe	Zambezi Valley	1988	Modern	Dryad	Kotze et al. (2014)	SC	nyasae	minor	unknown	SN	no mtDNA data	dx.doi.org/10.5061/dryad.0d3v5	-15.8737	29.445026	423
539	1146_u2310	1146_u2310	Zimbabwe	Zambezi Valley	1988	Modern	Dryad	Kotze et al. (2014)	SC	nyasae	minor	unknown	SN	no mtDNA data	dx.doi.org/10.5061/dryad.0d3v5	-15.8737	29.445026	423
540	1151_2021	1151_2021	Zimbabwe	Zambezi Valley	1988	Modern	Dryad	Kotze et al. (2014)	SC	nyasae	minor	unknown	SN	no mtDNA data	dx.doi.org/10.5061/dryad.0d3v5	-15.8737	29.445026	423
541	1152_2020	1152_2020	Zimbabwe	Zambezi Valley	1988	Modern	Dryad	Kotze et al. (2014)	SC	nyasae	minor	unknown	SN	no mtDNA data	dx.doi.org/10.5061/dryad.0d3v5	-15.8737	29.445026	423
542	1154_2012	1154_2012	Zimbabwe	Zambezi Valley	1988	Modern	Dryad	Kotze et al. (2014)	SC	nyasae	minor	unknown	SN	no mtDNA data	dx.doi.org/10.5061/dryad.0d3v5	-15.8737	29.445026	423
543	1163_2290	1163_2290	Zimbabwe	Zambezi Valley	1988	Modern	Dryad	Kotze et al. (2014)	SC	nyasae	minor	unknown	SN	no mtDNA data	dx.doi.org/10.5061/dryad.0d3v5	-15.8737	29.445026	423
544	1164_2281	1164_2281	Zimbabwe	Zambezi Valley	1988	Modern	Dryad	Kotze et al. (2014)	SC	nyasae	minor	unknown	SN	no mtDNA data	dx.doi.org/10.5061/dryad.0d3v5	-15.8737	29.445026	423
545	1168_2290	1168_2290	Zimbabwe	Zambezi Valley	1988	Modern	Dryad	Kotze et al. (2014)	SC	nyasae	minor	unknown	SN	no mtDNA data	dx.doi.org/10.5061/dryad.0d3v5	-15.8737	29.445026	423
546	1170_2255	1170_2255	Zimbabwe	Zambezi Valley	1988	Modern	Dryad	Kotze et al. (2014)	SC	nyasae	minor	unknown	SN	no mtDNA data	dx.doi.org/10.5061/dryad.0d3v5	-15.8737	29.445026	423
547	1174_2062	1174_2062	Zimbabwe	Zambezi Valley	1988	Modern	Dryad	Kotze et al. (2014)	SC	nyasae	minor	unknown	SN	no mtDNA data	dx.doi.org/10.5061/dryad.0d3v5	-15.8737	29.445026	423
548	1185_u2310	1185_u2310	Zimbabwe	Zambezi Valley	1988	Modern	Dryad	Kotze et al. (2014)	SC	nyasae	minor	unknown	SN	no mtDNA data	dx.doi.org/10.5061/dryad.0d3v5	-15.8737	29.445026	423
549	1189_2062	1189_2062	Zimbabwe	Zambezi Valley	1988	Modern	Dryad	Kotze et al. (2014)	SC	nyasae	minor	unknown	SN	no mtDNA data	dx.doi.org/10.5061/dryad.0d3v5	-15.8737	29.445026	423
550	1194_2113	1194_2113	Zimbabwe	Zambezi Valley	1988	Modern	Dryad	Kotze et al. (2014)	SC	nyasae	minor	unknown	SN	no mtDNA data	dx.doi.org/10.5061/dryad.0d3v5	-15.8737	29.445026	423
551	1208_2132	1208_2132	Zimbabwe	Zambezi Valley	1988	Modern	Dryad	Kotze et al. (2014)	SC	nyasae	minor	unknown	SN	no mtDNA data	dx.doi.org/10.5061/dryad.0d3v5	-15.8737	29.445026	423
552	1209_2255	1209_2255	Zimbabwe	Zambezi Valley	1988	Modern	Dryad	Kotze et al. (2014)	SC	nyasae	minor	unknown	SN	no mtDNA data	dx.doi.org/10.5061/dryad.0d3v5	-15.8737	29.445026	423
553	1211_2070	1211_2070	Zimbabwe	Zambezi Valley	1988	Modern	Dryad	Kotze et al. (2014)	SC	nyasae	minor	unknown	SN	no mtDNA data	dx.doi.org/10.5061/dryad.0d3v5	-15.8737	29.445026	423
554	1214_2035	1214_2035	Zimbabwe	Zambezi Valley	1988	Modern	Dryad	Kotze et al. (2014)	SC	nyasae	minor	unknown	SN	no mtDNA data	dx.doi.org/10.5061/dryad.0d3v5	-15.8737	29.445026	423
555	1225_2181	1225_2181	Zimbabwe	Zambezi Valley	1988	Modern	Dryad	Kotze et al. (2014)	SC	nyasae	minor	unknown	SN	no mtDNA data	dx.doi.org/10.5061/dryad.0d3v5	-15.8737	29.445026	423
556	1226_2212	1226_2212	Zimbabwe	Zambezi Valley	1988	Modern	Dryad	Kotze et al. (2014)	SC	nyasae	minor	unknown	SN	no mtDNA data	dx.doi.org/10.5061/dryad.0d3v5	-15.8737	29.445026	423
557	124 2280	124 2280	Zimbabwe	Zambezi Valley	1988	Modern	Dryad	Kotze et al. (2014)	SC	nyasae	minor	unknown	SN	no mtDNA data	dx.doi.org/10.5061/dryad.0d3v5	-15.8737	29.445026	423
558	1240_f	1240_f	Zimbabwe	Zambezi Valley	1988	Modern	Dryad	Kotze et al. (2014)	SC	nyasae	minor	unknown	SN	no mtDNA data	dx.doi.org/10.5061/dryad.0d3v5	-15.8737	29.445026	423
559	1246_2001	1246_2001	Zimbabwe	Zambezi Valley	1988	Modern	Dryad	Kotze et al. (2014)	SC	nyasae	minor	unknown	SN	no mtDNA data	dx.doi.org/10.5061/dryad.0d3v5	-15.8737	29.445026	423
560	1259_2284	1259_2284	Zimbabwe	Zambezi Valley	1988	Modern	Dryad	Kotze et al. (2014)	SC	nyasae	minor	unknown	SN	no mtDNA data	dx.doi.org/10.5061/dryad.0d3v5	-15.8737	29.445026	423
561	1262_2189	1262_2189	Zimbabwe	Zambezi Valley	1988	Modern	Dryad	Kotze et al. (2014)	SC	nyasae	minor	unknown	SN	no mtDNA data	dx.doi.org/10.5061/dryad.0d3v5	-15.8737	29.445026	423
562	1264_u	1264_u	Zimbabwe	Zambezi Valley	1988	Modern	Dryad	Kotze et al. (2014)	SC	nyasae	minor	unknown	SN	no mtDNA data	dx.doi.org/10.5061/dryad.0d3v5	-15.8737	29.445026	423
563	1271_2286	1271_2286	Zimbabwe	Zambezi Valley	1988	Modern	Dryad	Kotze et al. (2014)	SC	nyasae	minor	unknown	SN	no mtDNA data	dx.doi.org/10.5061/dryad.0d3v5	-15.8737	29.445026	423
564	1277_2279	1277_2279	Zimbabwe	Zambezi Valley	1988	Modern	Dryad	Kotze et al. (2014)	SC	nyasae	minor	unknown	SN	no mtDNA data	dx.doi.org/10.5061/dryad.0d3v5	-15.8737	29.445026	423
565	1281_2214	1281_2214	Zimbabwe	Zambezi Valley	1988	Modern	Dryad	Kotze et al. (2014)	SC	nyasae	minor	unknown	SN	no mtDNA data	dx.doi.org/10.5061/dryad.0d3v5	-15.8737	29.445026	423
566	1284_2020	1284_2020	Zimbabwe	Zambezi Valley	1988	Modern	Dryad	Kotze et al. (2014)	SC	nyasae	minor	unknown	SN	no mtDNA data	dx.doi.org/10.5061/dryad.0d3v5	-15.8737	29.445026	423
567	1353_u	1353_u	Zimbabwe	Zambezi Valley	1988	Modern	Dryad	Kotze et al. (2014)	SC	nyasae	minor	unknown	SN	no mtDNA data	dx.doi.org/10.5061/dryad.0d3v5	-15.8737	29.445026	423
568	2020_f	2020_f	Zimbabwe	Zambezi Valley	1988	Modern	Dryad	Kotze et al. (2014)	SC	nyasae	minor	unknown	SN	no mtDNA data	dx.doi.org/10.5061/dryad.0d3v5	-15.8737	29.445026	423
569	2021_u	2021_u	Zimbabwe	Zambezi Valley	1988	Modern	Dryad	Kotze et al. (2014)	SC	nyasae	minor	unknown	SN	no mtDNA data	dx.doi.org/10.5061/dryad.0d3v5	-15.8737	29.445026	423
570	2035_2255	2035_2255	Zimbabwe	Zambezi Valley	1988	Modern	Dryad	Kotze et al. (2014)	SC	nyasae	minor	unknown	SN	no mtDNA data	dx.doi.org/10.5061/dryad.0d3v5	-15.8737	29.445026	423
571	2036_2142	2036_2142	Zimbabwe	Zambezi Valley	1988	Modern	Dryad	Kotze et al. (2014)	SC	nyasae	minor	unknown	SN	no mtDNA data	dx.doi.org/10.5061/dryad.0d3v5	-15.8737	29.445026	423
572	2042_2212	2042_2212	Zimbabwe	Zambezi Valley	1988	Modern	Dryad	Kotze et al. (2014)	SC	nyasae	minor	unknown	SN	no mtDNA data	dx.doi.org/10.5061/dryad.0d3v5	-15.8737	29.445026	423
573	2047_2070	2047_2070	Zimbabwe	Zambezi Valley	1988	Modern	Dryad	Kotze et al. (2014)	SC	nyasae	minor	unknown	SN	no mtDNA data	dx.doi.org/10.5061/dryad.0d3v5	-15.8737	29.445026	423
574	2052_2206	2052_2206	Zimbabwe	Zambezi Valley	1988	Modern	Dryad	Kotze et al. (2014)	SC	nyasae	minor	unknown	SN	no mtDNA data	dx.doi.org/10.5061/dryad.0d3v5	-15.8737	29.445026	423
575	2054_2012	2054_2012	Zimbabwe	Zambezi Valley	1988	Modern	Dryad	Kotze et al. (2014)	SC	nyasae	minor	unknown	SN	no mtDNA data	dx.doi.org/10.5061/dryad.0d3v5	-15.8737	29.445026	423
576	2058_2255	2058_2255	Zimbabwe	Zambezi Valley	1988	Modern	Dryad	Kotze et al. (2014)	SC	nyasae	minor	unknown	SN	no mtDNA data	dx.doi.org/10.5061/dryad.0d3v5	-15.8737	29.445026	423
577	2061_2035	2061_2035	Zimbabwe	Zambezi Valley	1988	Modern	Dryad	Kotze et al. (2014)	SC	nyasae	minor	unknown	SN	no mtDNA data	dx.doi.org/10.5061/dryad.0d3v5	-15.8737	29.445026	423
578	2065_u2172	2065_u2172	Zimbabwe	Zambezi Valley	1988	Modern	Dryad	Kotze et al. (2014)	SC	nyasae	minor	unknown	SN	no mtDNA data	dx.doi.org/10.5061/dryad.0d3v5	-15.8737	29.445026	423
579	2068_2279	2068_2279	Zimbabwe	Zambezi Valley	1988	Modern	Dryad	Kotze et al. (2014)	SC	nyasae	minor	unknown	SN	no mtDNA data	dx.doi.org/10.5061/dryad.0d3v5	-15.8737	29.445026	423
580	2070_2280	2070_2280	Zimbabwe	Zambezi Valley	1988	Modern	Dryad	Kotze et al. (2014)	SC	nyasae	minor	unknown	SN	no mtDNA data	dx.doi.org/10.5061/dryad.0d3v5	-15.8737	29.445026	423
581	2072_u	2072_u	Zimbabwe	Zambezi Valley	1988	Modern	Dryad	Kotze et al. (2014)	SC	nyasae	minor	unknown	SN	no mtDNA data	dx.doi.org/10.5061/dryad.0d3v5	-15.8737	29.445026	423
582	2073_u2242	2073_u2242	Zimbabwe	Zambezi Valley	1988	Modern	Dryad	Kotze et al. (2014)	SC	nyasae	minor	unknown	SN	no mtDNA data	dx.doi.org/10.5061/dryad.0d3v5	-15.8737	29.445026	423
583	2079_u	2079_u	Zimbabwe	Zambezi Valley	1988	Modern	Dryad	Kotze et al. (2014)	SC	nyasae	minor	unknown	SN	no mtDNA data	dx.doi.org/10.5061/dryad.0d3v5	-15.8737	29.445026	423
584	2094_2281	2094_2281	Zimbabwe	Zambezi Valley	1988	Modern	Dryad	Kotze et al. (2014)	SC	nyasae	minor	unknown	SN	no mtDNA data	dx.doi.org/10.5061/dryad.0d3v5	-15.8737	29.445026	423
585	2096_u2150	2096_u2150	Zimbabwe	Zambezi Valley	1988	Modern	Dryad	Kotze et al. (2014)	SC	nyasae	minor	unknown	SN	no mtDNA data	dx.doi.org/10.5061/dryad.0d3v5	-15.8737	29.445026	423
586	2099_2035	2099_2035	Zimbabwe	Zambezi Valley	1988	Modern	Dryad	Kotze et al. (2014)	SC	nyasae	minor	unknown	SN	no mtDNA data	dx.doi.org/10.5061/dryad.0d3v5	-15.8737	29.445026	423
587	2100_u2310	2100_u2310	Zimbabwe	Zambezi Valley	1988	Modern	Dryad	Kotze et al. (2014)	SC	nyasae	minor	unknown	SN	no mtDNA data	dx.doi.org/10.5061/dryad.0d3v5	-15.8737	29.445026	423
588	2107_2280	2107_2280	Zimbabwe	Zambezi Valley	1988	Modern	Dryad	Kotze et al. (2014)	SC	nyasae	minor	unknown	SN	no mtDNA data	dx.doi.org/10.5061/dryad.0d3v5	-15.8737	29.445026	423
589	2108_u2242	2108_u2242	Zimbabwe	Zambezi Valley	1988	Modern	Dryad	Kotze et al. (2014)	SC	nyasae	minor	unknown	SN	no mtDNA data	dx.doi.org/10.5061/dryad.0d3v5	-15.8737	29.445026	423
590	2113_2070	2113_2070	Zimbabwe	Zambezi Valley	1988	Modern	Dryad	Kotze et al. (2014)	SC	nyasae	minor	unknown	SN	no mtDNA data	dx.doi.org/10.5061/dryad.0d3v5	-15.8737	29.445026	423
591	2115_2280	2115_2280	Zimbabwe	Zambezi Valley	1988	Modern	Dryad	Kotze et al. (2014)	SC	nyasae	minor	unknown	SN	no mtDNA data	dx.doi.org/10.5061/dryad.0d3v5	-15.8737	29.445026	423
592	2116_2115	2116_2115	Zimbabwe	Zambezi Valley	1988	Modern	Dryad	Kotze et al. (2014)	SC	nyasae	minor	unknown	SN	no mtDNA data	dx.doi.org/10.5061/dryad.0d3v5	-15.8737	29.445026	423
593	2117_u2242	2117_u2242	Zimbabwe	Zambezi Valley	1988	Modern	Dryad	Kotze et al. (2014)	SC	nyasae	minor	unknown	SN	no mtDNA data	dx.doi.org/10.5061/dryad.0d3v5	-15.8737	29.445026	423
594	2131_f	2131_f	Zimbabwe	Zambezi Valley	1988	Modern	Dryad	Kotze et al. (2014)	SC	nyasae	minor	unknown	SN	no mtDNA data	dx.doi.org/10.5061/dryad.0d3v5	-15.8737	29.445026	423
595	2146_2206	2146_2206	Zimbabwe	Zambezi Valley	1988	Modern	Dryad	Kotze et al. (2014)	SC	nyasae	minor	unknown	SN	no mtDNA data	dx.doi.org/10.5061/dryad.0d3v5	-15.8737	29.445026	423
596	2154_2162	2154_2162	Zimbabwe	Zambezi Valley	1988	Modern	Dryad	Kotze et al. (2014)	SC	nyasae	minor	unknown	SN	no mtDNA data	dx.doi.org/10.5061/dryad.0d3v5	-15.8737	29.445026	423
597	2162_u2242	2162_u2242	Zimbabwe	Zambezi Valley	1988	Modern	Dryad	Kotze et al. (2014)	SC	nyasae	minor	unknown	SN	no mtDNA data	dx.doi.org/10.5061/dryad.0d3v5	-15.8737	29.445026	423
598	2167_2001	2167_2001	Zimbabwe	Zambezi Valley	1988	Modern	Dryad	Kotze et al. (2014)	SC	nyasae	minor	unknown	SN	no mtDNA data	dx.doi.org/10.5061/dryad.0d3v5	-15.8737	29.445026	423
599	2169_2231	2169_2231	Zimbabwe	Zambezi Valley	1988	Modern	Dryad	Kotze et al. (2014)	SC	nyasae	minor	unknown	SN	no mtDNA data	dx.doi.org/10.5061/dryad.0d3v5	-15.8737	29.445026	423
600	2188_2115	2188_2115	Zimbabwe	Zambezi Valley	1988	Modern	Dryad	Kotze et al. (2014)	SC	nyasae	minor	unknown	SN	no mtDNA data	dx.doi.org/10.5061/dryad.0d3v5	-15.8737	29.445026	423
601	2190_u	2190_u	Zimbabwe	Zambezi Valley	1988	Modern	Dryad	Kotze et al. (2014)	SC	nyasae	minor	unknown	SN	no mtDNA data	dx.doi.org/10.5061/dryad.0d3v5	-15.8737	29.445026	423
602	2205_2073	2205_2073	Zimbabwe	Zambezi Valley	1988	Modern	Dryad	Kotze et al. (2014)	SC	nyasae	minor	unknown	SN	no mtDNA data	dx.doi.org/10.5061/dryad.0d3v5	-15.8737	29.445026	423
603	2212_2035	2212_2035	Zimbabwe	Zambezi Valley	1988	Modern	Dryad	Kotze et al. (2014)	SC	nyasae	minor	unknown	SN	no mtDNA data	dx.doi.org/10.5061/dryad.0d3v5	-15.8737	29.445026	423
604	2214_2280	2214_2280	Zimbabwe	Zambezi Valley	1988	Modern	Dryad	Kotze et al. (2014)	SC	nyasae	minor	unknown	SN	no mtDNA data	dx.doi.org/10.5061/dryad.0d3v5	-15.8737	29.445026	423
605	2220_2073	2220_2073	Zimbabwe	Zambezi Valley	1988	Modern	Dryad	Kotze et al. (2014)	SC	nyasae	minor	unknown	SN	no mtDNA data	dx.doi.org/10.5061/dryad.0d3v5	-15.8737	29.445026	423
606	2222_2021	2222_2021	Zimbabwe	Zambezi Valley	1988	Modern	Dryad	Kotze et al. (2014)	SC	nyasae	minor	unknown	SN	no mtDNA data	dx.doi.org/10.5061/dryad.0d3v5	-15.8737	29.445026	423
607	2225_2286	2225_2286	Zimbabwe	Zambezi Valley	1988	Modern	Dryad	Kotze et al. (2014)	SC	nyasae	minor	unknown	SN	no mtDNA data	dx.doi.org/10.5061/dryad.0d3v5	-15.8737	29.445026	423
608	2229_2206	2229_2206	Zimbabwe	Zambezi Valley	1988	Modern	Dryad	Kotze et al. (2014)	SC	nyasae	minor	unknown	SN	no mtDNA data	dx.doi.org/10.5061/dryad.0d3v5	-15.8737	29.445026	423
609	2230d	2230b	Zimbabwe	Zambezi Valley	1988	Modern	Dryad	Kotze et al. (2014)	SC	nyasae	minor	unknown	SN	no mtDNA data	dx.doi.org/10.5061/dryad.0d3v5	-15.8737	29.445026	423
610	2231_2279	2231_2279	Zimbabwe	Zambezi Valley	1988	Modern	Dryad	Kotze et al. (2014)	SC	nyasae	minor	unknown	SN	no mtDNA data	dx.doi.org/10.5061/dryad.0d3v5	-15.8737	29.445026	423
611	2235_u2238	2235_u2238	Zimbabwe	Zambezi Valley	1988	Modern	Dryad	Kotze et al. (2014)	SC	nyasae	minor	unknown	SN	no mtDNA data	dx.doi.org/10.5061/dryad.0d3v5	-15.8737	29.445026	423
612	2240_2272	2240_2272	Zimbabwe	Zambezi Valley	1988	Modern	Dryad	Kotze et al. (2014)	SC	nyasae	minor	unknown	SN	no mtDNA data	dx.doi.org/10.5061/dryad.0d3v5	-15.8737	29.445026	423
613	2241_u2238	2241_u2238	Zimbabwe	Zambezi Valley	1988	Modern	Dryad	Kotze et al. (2014)	SC	nyasae	minor	unknown	SN	no mtDNA data	dx.doi.org/10.5061/dryad.0d3v5	-15.8737	29.445026	423
614	2243_2012	2243_2012	Zimbabwe	Zambezi Valley	1988	Modern	Dryad	Kotze et al. (2014)	SC	nyasae	minor	unknown	SN	no mtDNA data	dx.doi.org/10.5061/dryad.0d3v5	-15.8737	29.445026	423
615	2246_2020	2246_2020	Zimbabwe	Zambezi Valley	1988	Modern	Dryad	Kotze et al. (2014)	SC	nyasae	minor	unknown	SN	no mtDNA data	dx.doi.org/10.5061/dryad.0d3v5	-15.8737	29.445026	423
616	2247_2132	2247_2132	Zimbabwe	Zambezi Valley	1988	Modern	Dryad	Kotze et al. (2014)	SC	nyasae	minor	unknown	SN	no mtDNA data	dx.doi.org/10.5061/dryad.0d3v5	-15.8737	29.445026	423
617	2249_2255	2249_2255	Zimbabwe	Zambezi Valley	1988	Modern	Dryad	Kotze et al. (2014)	SC	nyasae	minor	unknown	SN	no mtDNA data	dx.doi.org/10.5061/dryad.0d3v5	-15.8737	29.445026	423
618	2251_2119	2251_2119	Zimbabwe	Zambezi Valley	1988	Modern	Dryad	Kotze et al. (2014)	SC	nyasae	minor	unknown	SN	no mtDNA data	dx.doi.org/10.5061/dryad.0d3v5	-15.8737	29.445026	423
619	2252_2352	2252_2352	Zimbabwe	Zambezi Valley	1988	Modern	Dryad	Kotze et al. (2014)	SC	nyasae	minor	unknown	SN	no mtDNA data	dx.doi.org/10.5061/dryad.0d3v5	-15.8737	29.445026	423
620	2267_2132	2267_2132	Zimbabwe	Zambezi Valley	1988	Modern	Dryad	Kotze et al. (2014)	SC	nyasae	minor	unknown	SN	no mtDNA data	dx.doi.org/10.5061/dryad.0d3v5	-15.8737	29.445026	423
621	2272_2038	2272_2038	Zimbabwe	Zambezi Valley	1988	Modern	Dryad	Kotze et al. (2014)	SC	nyasae	minor	unknown	SN	no mtDNA data	dx.doi.org/10.5061/dryad.0d3v5	-15.8737	29.445026	423
622	2276_2280	2276_2280	Zimbabwe	Zambezi Valley	1988	Modern	Dryad	Kotze et al. (2014)	SC	nyasae	minor	unknown	SN	no mtDNA data	dx.doi.org/10.5061/dryad.0d3v5	-15.8737	29.445026	423
623	2279_f	2279_f	Zimbabwe	Zambezi Valley	1988	Modern	Dryad	Kotze et al. (2014)	SC	nyasae	minor	unknown	SN	no mtDNA data	dx.doi.org/10.5061/dryad.0d3v5	-15.8737	29.445026	423
624	2281_f	2281_f	Zimbabwe	Zambezi Valley	1988	Modern	Dryad	Kotze et al. (2014)	SC	nyasae	minor	unknown	SN	no mtDNA data	dx.doi.org/10.5061/dryad.0d3v5	-15.8737	29.445026	423
625	2284_u	2284_u	Zimbabwe	Zambezi Valley	1988	Modern	Dryad	Kotze et al. (2014)	SC	nyasae	minor	unknown	SN	no mtDNA data	dx.doi.org/10.5061/dryad.0d3v5	-15.8737	29.445026	423
626	2286_f	2286_f	Zimbabwe	Zambezi Valley	1988	Modern	Dryad	Kotze et al. (2014)	SC	nyasae	minor	unknown	SN	no mtDNA data	dx.doi.org/10.5061/dryad.0d3v5	-15.8737	29.445026	423
627	2289_2214	2289_2214	Zimbabwe	Zambezi Valley	1988	Modern	Dryad	Kotze et al. (2014)	SC	nyasae	minor	unknown	SN	no mtDNA data	dx.doi.org/10.5061/dryad.0d3v5	-15.8737	29.445026	423
628	2290_f	2290_f	Zimbabwe	Zambezi Valley	1988	Modern	Dryad	Kotze et al. (2014)	SC	nyasae	minor	unknown	SN	no mtDNA data	dx.doi.org/10.5061/dryad.0d3v5	-15.8737	29.445026	423
629	2290b_2164	2290b_2164	Zimbabwe	Zambezi Valley	1988	Modern	Dryad	Kotze et al. (2014)	SC	nyasae	minor	unknown	SN	no mtDNA data	dx.doi.org/10.5061/dryad.0d3v5	-15.8737	29.445026	423
630	2320_f	2320_f	Zimbabwe	Zambezi Valley	1988	Modern	Dryad	Kotze et al. (2014)	SC	nyasae	minor	unknown	SN	no mtDNA data	dx.doi.org/10.5061/dryad.0d3v5	-15.8737	29.445026	423
631	2371_2320	2371_2320	Zimbabwe	Zambezi Valley	1988	Modern	Dryad	Kotze et al. (2014)	SC	nyasae	minor	unknown	SN	no mtDNA data	dx.doi.org/10.5061/dryad.0d3v5	-15.8737	29.445026	423
632	3007_f	3007_f	Zimbabwe	Zambezi Valley	1988	Modern	Dryad	Kotze et al. (2014)	SC	nyasae	minor	unknown	SN	no mtDNA data	dx.doi.org/10.5061/dryad.0d3v5	-15.8737	29.445026	423
63	58036	220	Kenya	Tsavo	1967	Modern	Dvur Kralove Zoo (Robovsky)	This study	E	michaeli	michaeli	EA	CE	new data	new data	-3.743673	38.402695	578
64	58054E	224	Kenya	Tsavo	1967	Modern	Dvur Kralove Zoo (Robovsky)	This study	E	michaeli	michaeli	EA	CE	new data	new data	-3.743673	38.402695	578
65	58038	215	Kenya	Tsavo	1975	Modern	Dvur Kralove Zoo (Robovsky)	This study	E	michaeli	michaeli	EA	CE	new data	new data	-3.743673	38.402695	578
95	58048	216	Kenya	Tsavo	1967	Modern	Dvur Kralove Zoo (Robovsky)	This study	E	michaeli	michaeli	EA	EA	new data	new data	-3.743673	38.402695	578
96	58019	218	Kenya	Tsavo	1970	Modern	Dvur Kralove Zoo (Robovsky)	This study	E	michaeli	michaeli	EA	EA	new data	new data	-3.743673	38.402695	578
97	58051	222	Kenya	Tsavo	1970	Modern	Dvur Kralove Zoo (Robovsky)	This study	E	michaeli	michaeli	EA	EA	new data	new data	-3.743673	38.402695	578
98	58055	225	Kenya	Tsavo	1970	Modern	Dvur Kralove Zoo (Robovsky)	This study	E	michaeli	michaeli	EA	EA	new data	new data	-3.743673	38.402695	578
276	58042	227	Kenya	Kenya	1970	Modern	Dvur Kralove Zoo (Robovsky)	This study	E	michaeli	michaeli	EA	unknown	new data	no Msat data	-1.533908	37.752016	1126
277	58052	226	Kenya	Tana River	1973	Modern	Dvur Kralove Zoo (Robovsky)	This study	E	michaeli	michaeli	EA	unknown	new data	no Msat data	-1.559274	39.490544	195
278	58054B	223	Kenya	Kenya	1970	Modern	Dvur Kralove Zoo (Robovsky)	This study	E	michaeli	michaeli	EA	unknown	new data	no Msat data	-1.533908	37.752016	1126
279	58013	221	Kenya	Tsavo	1970	Modern	Dvur Kralove Zoo (Robovsky)	This study	E	michaeli	michaeli	EA	unknown	new data	no Msat data	-3.743673	38.402695	578
280	58039	214	Kenya	Tsavo	1975	Modern	Dvur Kralove Zoo (Robovsky)	This study	E	michaeli	michaeli	EA	unknown	new data	no Msat data	-3.743673	38.402695	578
281	ERA	217	Kenya	Kenya	1970	Modern	Dvur Kralove Zoo (Robovsky)	This study	E	michaeli	michaeli	EA	unknown	new data	no Msat data	-1.533908	37.752016	1126
705	58046	219	Kenya	Isiolo	1972	Modern	Dvur Kralove Zoo (Robovsky)	This study	E	rendilis	michaeli	EA	unknown	new data	no Msat data	0.349398	37.579135	1199
718	58016	213	Kenya	East AFrica	1968	Modern	Dvur Kralove Zoo (Robovsky)	This study	E	u	u	CE	unknown	new data	no Msat data	-1.533908	37.752016	1126
34	85429	182	Kenya	Rift Valley Prov Nakuru Dist Njoro	1948	Historic	Field Museum of Natural History, Chicago	This study	E	ladoensis	ladoensis	CV	EA	new data	new data	-0.33333	35.93333	2182
55	57809	179	Tanzania	Tanzania Mt Essiminger	1933	Modern	Field Museum of Natural History, Chicago	This study	E	michaeli	minor	CE	CE	new data	new data	-3.463877	36.068113	1345
56	121646	183	Tanzania	Tanzania Mt Essiminger	1935	Modern	Field Museum of Natural History, Chicago	This study	E	michaeli	minor	CE	CE	new data	new data	-3.463877	36.068113	1345
66	84801	181	Kenya	Kenya	1926	Historic	Field Museum of Natural History, Chicago	This study	E	michaeli	michaeli	EA	CE	new data	new data	-1.533908	37.752016	1126
91	33490	177	Tanzania	Serengeti Plains	1929	Historic	Field Museum of Natural History, Chicago	This study	E	michaeli	minor	CV	EA	new data	new data	-2.333966	34.833597	1476
99	25146	176	Kenya	Kenya	1926	Historic	Field Museum of Natural History, Chicago	This study	E	michaeli	michaeli	EA	EA	new data	new data	-1.533908	37.752016	1126
246	22366	175	Kenya	British East Africa	1923	Historic	Field Museum of Natural History, Chicago	This study	E	michaeli	minor-michaeliL	CE	unknown	new data	no Msat data	-1.533908	37.752016	1126
247	127849	185	Tanzania	Arusha Region Lake Manyara, E, Serara	1928	Historic	Field Museum of Natural History, Chicago	This study	E	michaeli	minor	CE	unknown	new data	no Msat data	-3.50278	35.8333333	185
282	166520	189	Kenya	Kenya	1970	Historic	Field Museum of Natural History, Chicago	This study	E	michaeli	michaeli	EA	unknown	new data	no Msat data	-1.533908	37.752016	1126
283	127850	186	Tanzania	Arusha Region Lake Manyara, Seteti	1928	Historic	Field Museum of Natural History, Chicago	This study	E	michaeli	minor	EA	unknown	new data	no Msat data	-3.50278	35.8333333	185
284	127852	188	Tanzania	Arusha	1928	Historic	Field Museum of Natural History, Chicago	This study	E	michaeli	minor	EA	unknown	new data	no Msat data	-3.50278	35.8333333	185
300	56146	178	Tanzania	Morogoro Region Mahenge Dist, Ulanga	1926	Historic	Field Museum of Natural History, Chicago	This study	SC	michaeli	minor	RU	unknown	new data	no Msat data	-7.416484	36.975595	672
720	60784	180	Unknown	no data	1978	Historic	Field Museum of Natural History, Chicago	This study	U	u	u	no Spatial data	unknown	new data	no Msat data	u	u	u
17	12682	12682	Ethiopia	Ethiopia	1858	Historic	Genbank	Willerslev et al. (2009)	E	brucii	brucii	NE	unknown	new data	no Msat data	8.550206	39.2161	1752
258	AF187835	AF187835	Kenya	Kenya	1941	Modern	Genbank	Brown and Houlden (2000)	E	michaeli	michaeli	EA	unknown	AF187835	no Msat data	-1.533908	37.752016	1126
642	AF187832	AF187833	Zimbabwe	Zambezi Valley	1981	Modern	Genbank	Brown and Houlden (2000)	SC	nyasae	minor	SE	unknown	AF187832	no Msat data	-17.360543	27.767071	673
643	1006	1006	Zimbabwe	Zambezi Valley (Bubiana)	1990	Modern	Genbank	Kotze et al. (2014)	SC	nyasae	minor	SE	unknown	KM095529	no Msat data	-15.8737	29.445026	423
644	2050	2050	Zimbabwe	Zambezi Valley (Bubiana)	1990	Modern	Genbank	Kotze et al. (2014)	SC	nyasae	minor	SE	unknown	KM095546	no Msat data	-15.8737	29.445026	423
645	3003	3003	Zimbabwe	Zambezi Valley (Bubiana)	1965	Modern	Genbank	Kotze et al. (2014)	SC	nyasae	minor	SE	unknown	KM095564	no Msat data	-15.8737	29.445026	423
647	AF187825	AF187832	Zimbabwe	Zambezi Valley	1986	Modern	Genbank	Brown and Houlden (2000)	SC	nyasae	minor	SN	unknown	AF187825	no Msat data	-16.036203	28.871915	383
648	AF187826	AF187826	Zimbabwe	Chete Safari Area	1983	Modern	Genbank	Brown and Houlden (2000)	SC	nyasae	minor	SN	unknown	AF187826	no Msat data	-17.360543	27.767071	673
649	AF187827	AF187828	Zimbabwe	Chete Safari Area	1996	Modern	Genbank	Brown and Houlden (2000)	SC	nyasae	minor	SN	unknown	AF187827	no Msat data	-17.360543	27.767071	673
650	AF187828	AF187830	Zimbabwe	Chete Safari Area	1989	Modern	Genbank	Brown and Houlden (2000)	SC	nyasae	minor	SN	unknown	AF187828	no Msat data	-17.360543	27.767071	673
651	AF187829	AF187827	Zimbabwe	Chete Safari Area	1987	Modern	Genbank	Brown and Houlden (2000)	SC	nyasae	minor	SN	unknown	AF187829	no Msat data	-17.360543	27.767071	673
652	AF187830	AF187829	Zimbabwe	Chete Safari Area	1983	Modern	Genbank	Brown and Houlden (2000)	SC	nyasae	minor	SN	unknown	AF187830	no Msat data	-17.360543	27.767071	673
653	AF187831	AF187825	Zimbabwe	Chete Safari Area	1989	Modern	Genbank	Brown and Houlden (2000)	SC	nyasae	minor	SN	unknown	AF187831	no Msat data	-17.360543	27.767071	673
654	AF187833	AF187831	Zimbabwe	Chete Safari Area	1989	Modern	Genbank	Brown and Houlden (2000)	SC	nyasae	minor	SN	unknown	AF187833	no Msat data	-17.360543	27.767071	673
655	2066	2066	Zimbabwe	Zambezi Valley (Bubiana)	1995	Modern	Genbank	Kotze et al. (2014)	SC	nyasae	minor	SN	unknown	KM095548	no Msat data	-15.8737	29.445026	423
656	3001	3001	Zimbabwe	Zambezi Valley (Bubiana)	1988	Modern	Genbank	Kotze et al. (2014)	SC	nyasae	minor	SN	unknown	KM095563	no Msat data	-15.8737	29.445026	423
657	2219	2219	Zimbabwe	Zambezi Valley (Save)	1986	Modern	Genbank	Kotze et al. (2014)	SC	nyasae	minor	SN	unknown	KM095590	no Msat data	-15.8737	29.445026	423
658	2280	2280	Zimbabwe	Zambezi Valley (Save)	1972	Modern	Genbank	Kotze et al. (2014)	SC	nyasae	minor	SN	unknown	KM095598	no Msat data	-15.8737	29.445026	423
659	2230b	2230_f	Zimbabwe	Zambezi Valley (Save)	1962	Modern	Genbank	Kotze et al. (2014)	SC	nyasae	minor	SN	unknown	KM095601	no Msat data	-15.8737	29.445026	423
717	AF187834	AF187834	East Africa	East Africa	1953	Modern	Genbank	Brown and Houlden (2000)	E	u	u	CE	unknown	AF187834	no Msat data	-1.533908	37.752016	1126
302	1100	1100	South Africa	Malilangwe	1997	Modern	Genbank/Dryad	Kotze et al. (2014)	SC	minor	minor	SE	SE	KM095622	dx.doi.org/10.5061/dryad.0d3v5	-28.290976	31.882801	107
303	1133	1133	South Africa	Malilangwe	1994	Modern	Genbank/Dryad	Kotze et al. (2014)	SC	minor	minor	SE	SE	KM095623	dx.doi.org/10.5061/dryad.0d3v5	-28.290976	31.882801	107
304	1150	1150	South Africa	Malilangwe	1997	Modern	Genbank/Dryad	Kotze et al. (2014)	SC	minor	minor	SE	SE	KM095624	dx.doi.org/10.5061/dryad.0d3v5	-28.290976	31.882801	107
305	1191	1191	South Africa	Malilangwe	1997	Modern	Genbank/Dryad	Kotze et al. (2014)	SC	minor	minor	SE	SE	KM095625	dx.doi.org/10.5061/dryad.0d3v5	-28.290976	31.882801	107
306	2130	2130	South Africa	Malilangwe	1997	Modern	Genbank/Dryad	Kotze et al. (2014)	SC	minor	minor	SE	SE	KM095626	dx.doi.org/10.5061/dryad.0d3v5	-28.290976	31.882801	107
307	1116_2130	1116_2130	South Africa	Malilangwe	1997	Modern	Genbank/Dryad	Kotze et al. (2014)	SC	minor	minor	SE	SE	KM095627	dx.doi.org/10.5061/dryad.0d3v5	-28.290976	31.882801	107
321	A340	A340	South Africa	Kruger National Park	1996	Modern	Genbank/Dryad	Kotze et al. (2014)	SC	minor	minor	SN	SE	KM095628	dx.doi.org/10.5061/dryad.0d3v5	-28.290976	31.882801	107
392	1104	1104	Zimbabwe	Zambezi Valley (Bubiana)	2002	Modern	Genbank/Dryad	Kotze et al. (2014)	SC	nyasae	minor	SE	SN	KM095531	dx.doi.org/10.5061/dryad.0d3v5	-15.8737	29.445026	423
393	1128	1128	Zimbabwe	S. Mana (Bubiana) Chitake	1983	Modern	Genbank/Dryad	Kotze et al. (2014)	SC	nyasae	minor	SE	SN	KM095532	dx.doi.org/10.5061/dryad.0d3v5	-16.104229	29.487555	538
394	1205	1205	Zimbabwe	Zambezi Valley (Bubiana)	1975	Modern	Genbank/Dryad	Kotze et al. (2014)	SC	nyasae	minor	SE	SN	KM095534	dx.doi.org/10.5061/dryad.0d3v5	-15.8737	29.445026	423
395	1235	1235	Zimbabwe	Zambezi Valley (Bubiana)	2000	Modern	Genbank/Dryad	Kotze et al. (2014)	SC	nyasae	minor	SE	SN	KM095535	dx.doi.org/10.5061/dryad.0d3v5	-15.8737	29.445026	423
396	1239	1239	Zimbabwe	Zambezi Valley (Bubiana)	1994	Modern	Genbank/Dryad	Kotze et al. (2014)	SC	nyasae	minor	SE	SN	KM095536	dx.doi.org/10.5061/dryad.0d3v5	-15.8737	29.445026	423
397	2026	2026	Zimbabwe	Zambezi Valley (Bubiana)	1998	Modern	Genbank/Dryad	Kotze et al. (2014)	SC	nyasae	minor	SE	SN	KM095543	dx.doi.org/10.5061/dryad.0d3v5	-15.8737	29.445026	423
398	2063	2063	Zimbabwe	Zambezi Valley (Bubiana)	2000	Modern	Genbank/Dryad	Kotze et al. (2014)	SC	nyasae	minor	SE	SN	KM095547	dx.doi.org/10.5061/dryad.0d3v5	-15.8737	29.445026	423
399	2071	2071	Zimbabwe	Zambezi Valley (Bubiana)	1998	Modern	Genbank/Dryad	Kotze et al. (2014)	SC	nyasae	minor	SE	SN	KM095549	dx.doi.org/10.5061/dryad.0d3v5	-15.8737	29.445026	423
400	2101	2101	Zimbabwe	Chitake (Bubiana)	1968	Modern	Genbank/Dryad	Kotze et al. (2014)	SC	nyasae	minor	SE	SN	KM095552	dx.doi.org/10.5061/dryad.0d3v5	-16.104229	29.487555	538
401	2105	2105	Zimbabwe	Chenje (Bubiana)	1978	Modern	Genbank/Dryad	Kotze et al. (2014)	SC	nyasae	minor	SE	SN	KM095553	dx.doi.org/10.5061/dryad.0d3v5	-16.14941	30.100554	455
402	2203	2203	Zimbabwe	Zambezi Valley (Bubiana)	2004	Modern	Genbank/Dryad	Kotze et al. (2014)	SC	nyasae	minor	SE	SN	KM095554	dx.doi.org/10.5061/dryad.0d3v5	-15.8737	29.445026	423
403	2250	2250	Zimbabwe	Zambezi Valley (Bubiana)	1998	Modern	Genbank/Dryad	Kotze et al. (2014)	SC	nyasae	minor	SE	SN	KM095560	dx.doi.org/10.5061/dryad.0d3v5	-15.8737	29.445026	423
404	2295	2295	Zimbabwe	Zambezi Valley (Bubiana)	1970	Modern	Genbank/Dryad	Kotze et al. (2014)	SC	nyasae	minor	SE	SN	KM095561	dx.doi.org/10.5061/dryad.0d3v5	-15.8737	29.445026	423
405	1097_2105	1097_2105	Zimbabwe	Chenje (Bubiana)	1978	Modern	Genbank/Dryad	Kotze et al. (2014)	SC	nyasae	minor	SE	SN	KM095567	dx.doi.org/10.5061/dryad.0d3v5	-16.14941	30.100554	455
406	1135_2050	1135_2050	Zimbabwe	Zambezi Valley (Bubiana)	1990	Modern	Genbank/Dryad	Kotze et al. (2014)	SC	nyasae	minor	SE	SN	KM095569	dx.doi.org/10.5061/dryad.0d3v5	-15.8737	29.445026	423
407	1190_2026	1190_2026	Zimbabwe	Zambezi Valley (Bubiana)	1998	Modern	Genbank/Dryad	Kotze et al. (2014)	SC	nyasae	minor	SE	SN	KM095570	dx.doi.org/10.5061/dryad.0d3v5	-15.8737	29.445026	423
408	1224_2105	1224_2105	Zimbabwe	Chenje (Bubiana)	1978	Modern	Genbank/Dryad	Kotze et al. (2014)	SC	nyasae	minor	SE	SN	KM095573	dx.doi.org/10.5061/dryad.0d3v5	-16.14941	30.100554	455
409	1227_2101	1227_2101	Zimbabwe	Chitake (Bubiana)	1968	Modern	Genbank/Dryad	Kotze et al. (2014)	SC	nyasae	minor	SE	SN	KM095574	dx.doi.org/10.5061/dryad.0d3v5	-16.104229	29.487555	538
410	1258_2101	1258_2101	Zimbabwe	Chitake (Bubiana)	1968	Modern	Genbank/Dryad	Kotze et al. (2014)	SC	nyasae	minor	SE	SN	KM095575	dx.doi.org/10.5061/dryad.0d3v5	-16.104229	29.487555	538
411	1267_2026	1267_2026	Zimbabwe	Zambezi Valley (Bubiana)	1998	Modern	Genbank/Dryad	Kotze et al. (2014)	SC	nyasae	minor	SE	SN	KM095576	dx.doi.org/10.5061/dryad.0d3v5	-15.8737	29.445026	423
412	1280_2071	1280_2071	Zimbabwe	Zambezi Valley (Bubiana)	1998	Modern	Genbank/Dryad	Kotze et al. (2014)	SC	nyasae	minor	SE	SN	KM095579	dx.doi.org/10.5061/dryad.0d3v5	-15.8737	29.445026	423
413	1025	1025	Zimbabwe	Chitake (Save)	1980	Modern	Genbank/Dryad	Kotze et al. (2014)	SC	nyasae	minor	SE	SN	KM095591	dx.doi.org/10.5061/dryad.0d3v5	-16.104229	29.487555	538
414	1045	1045	Zimbabwe	Zambezi Valley (Save)	1988	Modern	Genbank/Dryad	Kotze et al. (2014)	SC	nyasae	minor	SE	SN	KM095592	dx.doi.org/10.5061/dryad.0d3v5	-15.8737	29.445026	423
415	3008	3008	Zimbabwe	Zambezi Valley (Save)	1958	Modern	Genbank/Dryad	Kotze et al. (2014)	SC	nyasae	minor	SE	SN	KM095602	dx.doi.org/10.5061/dryad.0d3v5	-15.8737	29.445026	423
417	1021	1021	Zimbabwe	Zambezi Valley (Bubiana)	1989	Modern	Genbank/Dryad	Kotze et al. (2014)	SC	nyasae	minor	SN	SN	KM095530	dx.doi.org/10.5061/dryad.0d3v5	-15.8737	29.445026	423
418	1138	1138	Zimbabwe	Zambezi Valley (Bubiana)	1963	Modern	Genbank/Dryad	Kotze et al. (2014)	SC	nyasae	minor	SN	SN	KM095533	dx.doi.org/10.5061/dryad.0d3v5	-15.8737	29.445026	423
419	1241	1241	Zimbabwe	Zambezi Valley (Bubiana)	2002	Modern	Genbank/Dryad	Kotze et al. (2014)	SC	nyasae	minor	SN	SN	KM095537	dx.doi.org/10.5061/dryad.0d3v5	-15.8737	29.445026	423
420	1243	1243	Zimbabwe	Zambezi Valley (Bubiana)	1995	Modern	Genbank/Dryad	Kotze et al. (2014)	SC	nyasae	minor	SN	SN	KM095538	dx.doi.org/10.5061/dryad.0d3v5	-15.8737	29.445026	423
421	1247	1247	Zimbabwe	Zambezi Valley (Bubiana)	1992	Modern	Genbank/Dryad	Kotze et al. (2014)	SC	nyasae	minor	SN	SN	KM095539	dx.doi.org/10.5061/dryad.0d3v5	-15.8737	29.445026	423
422	1268	1268	Zimbabwe	Zambezi Valley (Bubiana)	2007	Modern	Genbank/Dryad	Kotze et al. (2014)	SC	nyasae	minor	SN	SN	KM095540	dx.doi.org/10.5061/dryad.0d3v5	-15.8737	29.445026	423
423	1272	1272	Zimbabwe	Zambezi Valley (Bubiana)	2004	Modern	Genbank/Dryad	Kotze et al. (2014)	SC	nyasae	minor	SN	SN	KM095541	dx.doi.org/10.5061/dryad.0d3v5	-15.8737	29.445026	423
424	2014	2014	Zimbabwe	Zambezi Valley (Bubiana)	1988	Modern	Genbank/Dryad	Kotze et al. (2014)	SC	nyasae	minor	SN	SN	KM095542	dx.doi.org/10.5061/dryad.0d3v5	-15.8737	29.445026	423
425	2030	2030	Zimbabwe	Zambezi Valley (Bubiana)	1985	Modern	Genbank/Dryad	Kotze et al. (2014)	SC	nyasae	minor	SN	SN	KM095544	dx.doi.org/10.5061/dryad.0d3v5	-15.8737	29.445026	423
426	2044	2044	Zimbabwe	Zambezi Valley (Bubiana)	1999	Modern	Genbank/Dryad	Kotze et al. (2014)	SC	nyasae	minor	SN	SN	KM095545	dx.doi.org/10.5061/dryad.0d3v5	-15.8737	29.445026	423
427	2077	2077	Zimbabwe	Chete Safari Area (Bubiana)	1986	Modern	Genbank/Dryad	Kotze et al. (2014)	SC	nyasae	minor	SN	SN	KM095550	dx.doi.org/10.5061/dryad.0d3v5	-17.360543	27.767071	673
428	2086	2086	Zimbabwe	Zambezi Valley (Bubiana)	1995	Modern	Genbank/Dryad	Kotze et al. (2014)	SC	nyasae	minor	SN	SN	KM095551	dx.doi.org/10.5061/dryad.0d3v5	-15.8737	29.445026	423
429	2209	2209	Zimbabwe	Zambezi Valley (Bubiana)	2001	Modern	Genbank/Dryad	Kotze et al. (2014)	SC	nyasae	minor	SN	SN	KM095555	dx.doi.org/10.5061/dryad.0d3v5	-15.8737	29.445026	423
430	2211	2211	Zimbabwe	Zambezi Valley (Bubiana)	1980	Modern	Genbank/Dryad	Kotze et al. (2014)	SC	nyasae	minor	SN	SN	KM095556	dx.doi.org/10.5061/dryad.0d3v5	-15.8737	29.445026	423
431	2228	2228	Zimbabwe	Zambezi Valley (Bubiana)	1995	Modern	Genbank/Dryad	Kotze et al. (2014)	SC	nyasae	minor	SN	SN	KM095557	dx.doi.org/10.5061/dryad.0d3v5	-15.8737	29.445026	423
432	2234	2234	Zimbabwe	Zambezi Valley (Bubiana)	1995	Modern	Genbank/Dryad	Kotze et al. (2014)	SC	nyasae	minor	SN	SN	KM095558	dx.doi.org/10.5061/dryad.0d3v5	-15.8737	29.445026	423
433	2244	2244	Zimbabwe	Zambezi Valley (Bubiana)	1995	Modern	Genbank/Dryad	Kotze et al. (2014)	SC	nyasae	minor	SN	SN	KM095559	dx.doi.org/10.5061/dryad.0d3v5	-15.8737	29.445026	423
434	2379	2379	Zimbabwe	Zambezi Valley (Bubiana)	2006	Modern	Genbank/Dryad	Kotze et al. (2014)	SC	nyasae	minor	SN	SN	KM095562	dx.doi.org/10.5061/dryad.0d3v5	-15.8737	29.445026	423
435	3005	3005	Zimbabwe	Chete Safari Area (Bubiana)	1972	Modern	Genbank/Dryad	Kotze et al. (2014)	SC	nyasae	minor	SN	SN	KM095565	dx.doi.org/10.5061/dryad.0d3v5	-17.360543	27.767071	673
436	1013_2086	1013_2086	Zimbabwe	Zambezi Valley (Bubiana)	1995	Modern	Genbank/Dryad	Kotze et al. (2014)	SC	nyasae	minor	SN	SN	KM095566	dx.doi.org/10.5061/dryad.0d3v5	-15.8737	29.445026	423
437	1115_2234	1115_2234	Zimbabwe	Zambezi Valley (Bubiana)	1995	Modern	Genbank/Dryad	Kotze et al. (2014)	SC	nyasae	minor	SN	SN	KM095568	dx.doi.org/10.5061/dryad.0d3v5	-15.8737	29.445026	423
438	1192_2211	1192_2211	Zimbabwe	Zambezi Valley (Bubiana)	1980	Modern	Genbank/Dryad	Kotze et al. (2014)	SC	nyasae	minor	SN	SN	KM095571	dx.doi.org/10.5061/dryad.0d3v5	-15.8737	29.445026	423
439	1195_2209	1195_2209	Zimbabwe	Zambezi Valley (Bubiana)	2001	Modern	Genbank/Dryad	Kotze et al. (2014)	SC	nyasae	minor	SN	SN	KM095572	dx.doi.org/10.5061/dryad.0d3v5	-15.8737	29.445026	423
440	1269_2234	1269_2234	Zimbabwe	Zambezi Valley (Bubiana)	1995	Modern	Genbank/Dryad	Kotze et al. (2014)	SC	nyasae	minor	SN	SN	KM095577	dx.doi.org/10.5061/dryad.0d3v5	-15.8737	29.445026	423
441	1275_2066	1275_2066	Zimbabwe	Zambezi Valley (Bubiana)	1995	Modern	Genbank/Dryad	Kotze et al. (2014)	SC	nyasae	minor	SN	SN	KM095578	dx.doi.org/10.5061/dryad.0d3v5	-15.8737	29.445026	423
442	2059_2066	2059_2066	Zimbabwe	Zambezi Valley (Bubiana)	1995	Modern	Genbank/Dryad	Kotze et al. (2014)	SC	nyasae	minor	SN	SN	KM095580	dx.doi.org/10.5061/dryad.0d3v5	-15.8737	29.445026	423
443	2076_2077	2076_2077	Zimbabwe	Chete Safari Area (Bubiana)	1986	Modern	Genbank/Dryad	Kotze et al. (2014)	SC	nyasae	minor	SN	SN	KM095581	dx.doi.org/10.5061/dryad.0d3v5	-17.360543	27.767071	673
444	2087_2086	2087_2086	Zimbabwe	Zambezi Valley (Bubiana)	1995	Modern	Genbank/Dryad	Kotze et al. (2014)	SC	nyasae	minor	SN	SN	KM095582	dx.doi.org/10.5061/dryad.0d3v5	-15.8737	29.445026	423
445	2194_2030	2194_2030	Zimbabwe	Zambezi Valley (Bubiana)	1985	Modern	Genbank/Dryad	Kotze et al. (2014)	SC	nyasae	minor	SN	SN	KM095583	dx.doi.org/10.5061/dryad.0d3v5	-15.8737	29.445026	423
446	2204_2014	2204_2014	Zimbabwe	Zambezi Valley (Bubiana)	1988	Modern	Genbank/Dryad	Kotze et al. (2014)	SC	nyasae	minor	SN	SN	KM095584	dx.doi.org/10.5061/dryad.0d3v5	-15.8737	29.445026	423
447	2226_2077	2226_2077	Zimbabwe	Chete Safari Area (Bubiana)	1986	Modern	Genbank/Dryad	Kotze et al. (2014)	SC	nyasae	minor	SN	SN	KM095585	dx.doi.org/10.5061/dryad.0d3v5	-17.360543	27.767071	673
448	2233_2234	2233_2234	Zimbabwe	Zambezi Valley (Bubiana)	1995	Modern	Genbank/Dryad	Kotze et al. (2014)	SC	nyasae	minor	SN	SN	KM095586	dx.doi.org/10.5061/dryad.0d3v5	-15.8737	29.445026	423
449	2237_2228	2237_2228	Zimbabwe	Zambezi Valley (Bubiana)	1995	Modern	Genbank/Dryad	Kotze et al. (2014)	SC	nyasae	minor	SN	SN	KM095587	dx.doi.org/10.5061/dryad.0d3v5	-15.8737	29.445026	423
450	2278_2014	2278_2014	Zimbabwe	Zambezi Valley (Bubiana)	1988	Modern	Genbank/Dryad	Kotze et al. (2014)	SC	nyasae	minor	SN	SN	KM095588	dx.doi.org/10.5061/dryad.0d3v5	-15.8737	29.445026	423
451	2430_2030	2430_2030	Zimbabwe	Zambezi Valley (Bubiana)	1985	Modern	Genbank/Dryad	Kotze et al. (2014)	SC	nyasae	minor	SN	SN	KM095589	dx.doi.org/10.5061/dryad.0d3v5	-15.8737	29.445026	423
452	1130	1130	Zimbabwe	Zambezi Valley (Save)	1962	Modern	Genbank/Dryad	Kotze et al. (2014)	SC	nyasae	minor	SN	SN	KM095593	dx.doi.org/10.5061/dryad.0d3v5	-15.8737	29.445026	423
453	1233	1233	Zimbabwe	Zambezi Valley (Save)	1961	Modern	Genbank/Dryad	Kotze et al. (2014)	SC	nyasae	minor	SN	SN	KM095594	dx.doi.org/10.5061/dryad.0d3v5	-15.8737	29.445026	423
454	2083	2083	Zimbabwe	Zambezi Valley (Save)	1980	Modern	Genbank/Dryad	Kotze et al. (2014)	SC	nyasae	minor	SN	SN	KM095595	dx.doi.org/10.5061/dryad.0d3v5	-15.8737	29.445026	423
455	2132	2132	Zimbabwe	Zambezi Valley (Save)	1978	Modern	Genbank/Dryad	Kotze et al. (2014)	SC	nyasae	minor	SN	SN	KM095596	dx.doi.org/10.5061/dryad.0d3v5	-15.8737	29.445026	423
456	2257	2257	Zimbabwe	Zambezi Valley (Save)	1997	Modern	Genbank/Dryad	Kotze et al. (2014)	SC	nyasae	minor	SN	SN	KM095597	dx.doi.org/10.5061/dryad.0d3v5	-15.8737	29.445026	423
457	2283	2283	Zimbabwe	Zambezi Valley (Save)	1962	Modern	Genbank/Dryad	Kotze et al. (2014)	SC	nyasae	minor	SN	SN	KM095599	dx.doi.org/10.5061/dryad.0d3v5	-15.8737	29.445026	423
458	2330	2330	Zimbabwe	Zambezi Valley (Save)	1969	Modern	Genbank/Dryad	Kotze et al. (2014)	SC	nyasae	minor	SN	SN	KM095600	dx.doi.org/10.5061/dryad.0d3v5	-15.8737	29.445026	423
459	1060_2283	1060_2283	Zimbabwe	Zambezi Valley (Save)	1970	Modern	Genbank/Dryad	Kotze et al. (2014)	SC	nyasae	minor	SN	SN	KM095603	dx.doi.org/10.5061/dryad.0d3v5	-15.8737	29.445026	423
460	1102_2283	1102_2283	Zimbabwe	Zambezi Valley (Save)	1970	Modern	Genbank/Dryad	Kotze et al. (2014)	SC	nyasae	minor	SN	SN	KM095604	dx.doi.org/10.5061/dryad.0d3v5	-15.8737	29.445026	423
461	1147_2330	1147_2330	Zimbabwe	Zambezi Valley	1988	Modern	Genbank/Dryad	Kotze et al. (2014)	SC	nyasae	minor	SN	SN	KM095605	dx.doi.org/10.5061/dryad.0d3v5	-15.8737	29.445026	423
462	1148_2283	1148_2283	Zimbabwe	Zambezi Valley (Save)	1970	Modern	Genbank/Dryad	Kotze et al. (2014)	SC	nyasae	minor	SN	SN	KM095606	dx.doi.org/10.5061/dryad.0d3v5	-15.8737	29.445026	423
463	1165_2230	1165_2230	Zimbabwe	Zambezi Valley (Save)	1962	Modern	Genbank/Dryad	Kotze et al. (2014)	SC	nyasae	minor	SN	SN	KM095607	dx.doi.org/10.5061/dryad.0d3v5	-15.8737	29.445026	423
464	1166_2283	1166_2283	Zimbabwe	Zambezi Valley (Save)	1970	Modern	Genbank/Dryad	Kotze et al. (2014)	SC	nyasae	minor	SN	SN	KM095608	dx.doi.org/10.5061/dryad.0d3v5	-15.8737	29.445026	423
465	1167_2083	1167_2083	Zimbabwe	Zambezi Valley (Save)	1980	Modern	Genbank/Dryad	Kotze et al. (2014)	SC	nyasae	minor	SN	SN	KM095609	dx.doi.org/10.5061/dryad.0d3v5	-15.8737	29.445026	423
466	1169_2283	1169_2283	Zimbabwe	Zambezi Valley (Save)	1970	Modern	Genbank/Dryad	Kotze et al. (2014)	SC	nyasae	minor	SN	SN	KM095610	dx.doi.org/10.5061/dryad.0d3v5	-15.8737	29.445026	423
467	1266_2230	1266_2230	Zimbabwe	Zambezi Valley (Save)	1962	Modern	Genbank/Dryad	Kotze et al. (2014)	SC	nyasae	minor	SN	SN	KM095611	dx.doi.org/10.5061/dryad.0d3v5	-15.8737	29.445026	423
468	1313_2330	1313_2330	Zimbabwe	Zambezi Valley	1988	Modern	Genbank/Dryad	Kotze et al. (2014)	SC	nyasae	minor	SN	SN	KM095612	dx.doi.org/10.5061/dryad.0d3v5	-15.8737	29.445026	423
469	2009_2230	2009_2230	Zimbabwe	Zambezi Valley (Save)	1962	Modern	Genbank/Dryad	Kotze et al. (2014)	SC	nyasae	minor	SN	SN	KM095613	dx.doi.org/10.5061/dryad.0d3v5	-15.8737	29.445026	423
470	2010_2230	2010_2230	Zimbabwe	Zambezi Valley (Save)	1962	Modern	Genbank/Dryad	Kotze et al. (2014)	SC	nyasae	minor	SN	SN	KM095614	dx.doi.org/10.5061/dryad.0d3v5	-15.8737	29.445026	423
471	2012_2330	2012_2330	Zimbabwe	Zambezi Valley (Save)	1962	Modern	Genbank/Dryad	Kotze et al. (2014)	SC	nyasae	minor	SN	SN	KM095615	dx.doi.org/10.5061/dryad.0d3v5	-15.8737	29.445026	423
472	2119_2083	2119_2083	Zimbabwe	Zambezi Valley (Save)	1980	Modern	Genbank/Dryad	Kotze et al. (2014)	SC	nyasae	minor	SN	SN	KM095616	dx.doi.org/10.5061/dryad.0d3v5	-15.8737	29.445026	423
473	2142_2083	2142_2083	Zimbabwe	Zambezi Valley (Save)	1980	Modern	Genbank/Dryad	Kotze et al. (2014)	SC	nyasae	minor	SN	SN	KM095617	dx.doi.org/10.5061/dryad.0d3v5	-15.8737	29.445026	423
474	2164_2083	2164_2083	Zimbabwe	Zambezi Valley (Save)	1980	Modern	Genbank/Dryad	Kotze et al. (2014)	SC	nyasae	minor	SN	SN	KM095618	dx.doi.org/10.5061/dryad.0d3v5	-15.8737	29.445026	423
475	2206_2230	2206_2230	Zimbabwe	Zambezi Valley (Save)	1962	Modern	Genbank/Dryad	Kotze et al. (2014)	SC	nyasae	minor	SN	SN	KM095619	dx.doi.org/10.5061/dryad.0d3v5	-15.8737	29.445026	423
476	2230_2283	2230_2283	Zimbabwe	Zambezi Valley (Save)	1970	Modern	Genbank/Dryad	Kotze et al. (2014)	SC	nyasae	minor	SN	SN	KM095620	dx.doi.org/10.5061/dryad.0d3v5	-15.8737	29.445026	423
477	2254_2257	2254_2257	Zimbabwe	Zambezi Valley (Save)	1997	Modern	Genbank/Dryad	Kotze et al. (2014)	SC	nyasae	minor	SN	SN	KM095621	dx.doi.org/10.5061/dryad.0d3v5	-15.8737	29.445026	423
21	P6V-10706	136	Zambia	Kazungula	1894	Historic	National Museum (Natural History), Praha	This study	SC	chobiensis	chobiensis	EA	unknown	new data	no Msat data	-17.691866	25.295592	971
67	P6V-57832	145	Kenya	Stoni Athi	1953	Historic	National Museum (Natural History), Praha	This study	E	michaeli	michaeli	EA	CE	new data	new data	-1.546155	37.038211	1602
68	P6V-47655	142	Kenya	Kenya	1970	Historic	National Museum (Natural History), Praha	This study	E	michaeli	michaeli	EA	CE	new data	new data	-3.743673	38.402695	578
69	P6V-57825	143	Kenya	Simba	1953	Historic	National Museum (Natural History), Praha	This study	E	michaeli	michaeli	EA	CE	new data	new data	-2.159137	37.59209	1032
100	P6p-7028/1953	141	Kenya	Kenya	1953	Historic	National Museum (Natural History), Praha	This study	E	michaeli	michaeli	EA	EA	new data	new data	-1.533908	37.752016	1126
248	P6V-57254	137	Tanzania	Migungami	1910	Historic	National Museum (Natural History), Praha	This study	E	michaeli	minor	CE	unknown	new data	no Msat data	-5.534745	38.933211	42
285	P6V-57833	135	Kenya	Tana River	1953	Historic	National Museum (Natural History), Praha	This study	E	michaeli	michaeli	EA	unknown	new data	no Msat data	-0.410181	39.617388	238
286	P6V-57834	133	Kenya	Tana River	1953	Historic	National Museum (Natural History), Praha	This study	E	michaeli	michaeli	EA	unknown	new data	no Msat data	-0.410181	39.617388	238
633	P6V-57399	138	Zambia	NE Rhodesia (Luangwa Valley)	1923	Historic	National Museum (Natural History), Praha	This study	SC	nyasae	minor	CE	unknown	new data	no Msat data	-12.305831	32.146961	592
721	P6V-57839	140	Unknown	no data	no data	Historic	National Museum (Natural History), Praha	This study	U	u	u	no Spatial data	unknown	new data	no Msat data	u	u	u
722	P6V-57842	149	Unknown	no data	no data	Historic	National Museum (Natural History), Praha	This study	U	u	u	no Spatial data	unknown	new data	no Msat data	u	u	u
723	P6V-57830	144	Unknown	no data	no data	Historic	National Museum (Natural History), Praha	This study	U	u	u	no Spatial data	unknown	new data	no Msat data	u	u	u
724	P6V-4188	148	Unknown	no data	no data	Historic	National Museum (Natural History), Praha	This study	U	u	u	no Spatial data	unknown	new data	no Msat data	u	u	u
725	P6V-57840	146	Unknown	no data	no data	Historic	National Museum (Natural History), Praha	This study	U	u	u	no Spatial data	unknown	new data	no Msat data	u	u	u
726	P6V-8904	147	Unknown	no data	no data	Historic	National Museum (Natural History), Praha	This study	U	u	u	no Spatial data	unknown	new data	no Msat data	u	u	u
727	P6V-57666	139	Unknown	no data	no data	Historic	National Museum (Natural History), Praha	This study	U	u	u	no Spatial data	unknown	new data	no Msat data	u	u	u
78	1226NZG	1226NZG	Kenya	Makueni (ex Addo)	1962	Modern	National Zoological Gardens, Pretoria (Kotze)	This study	E	michaeli	michaeli	unknown	CE	no mtDNA data	new data	-2.410754	37.967929	899
79	1227NZG	1227NZG	Kenya	Makueni (ex Addo)	1962	Modern	National Zoological Gardens, Pretoria (Kotze)	This study	E	michaeli	michaeli	unknown	CE	no mtDNA data	new data	-2.410754	37.967929	899
80	1230NZG	1230NZG	Kenya	Makueni (ex Addo)	1962	Modern	National Zoological Gardens, Pretoria (Kotze)	This study	E	michaeli	michaeli	unknown	CE	no mtDNA data	new data	-2.410754	37.967929	899
81	1258NZG	1258NZG	Kenya	Makueni (ex Addo)	1962	Modern	National Zoological Gardens, Pretoria (Kotze)	This study	E	michaeli	michaeli	unknown	CE	no mtDNA data	new data	-2.410754	37.967929	899
287	4033NZG	4033NZG	Kenya	Makueni (ex Addo)	1962	Modern	National Zoological Gardens, Pretoria (Kotze)	This study	E	michaeli	michaeli	EA	unknown	new data	no Msat data	-2.410754	37.967929	899
308	1453NZG	1453NZG	South Africa	Pilanesberg	1995	Modern	National Zoological Gardens, Pretoria (Kotze)	This study	SC	minor	minor	SE	SE	new data	new data	-28.290976	31.882801	107
309	4194NZG	4194NZG	South Africa	Kruger National Park	1995	Modern	National Zoological Gardens, Pretoria (Kotze)	This study	SC	minor	minor	SE	SE	new data	new data	-28.290976	31.882801	107
310	4288NZG	4288NZG	South Africa	Pilanesberg	1995	Modern	National Zoological Gardens, Pretoria (Kotze)	This study	SC	minor	minor	SE	SE	new data	new data	-28.290976	31.882801	107
311	BR34	BR34	South Africa	Umfolozi	1993	Modern	National Zoological Gardens, Pretoria (Kotze)	This study	SC	minor	minor	SE	SE	new data	new data	-28.290976	31.882801	107
312	BR35	BR35	South Africa	Umfolozi	1993	Modern	National Zoological Gardens, Pretoria (Kotze)	This study	SC	minor	minor	SE	SE	new data	new data	-28.290976	31.882801	107
313	BR36	BR36	South Africa	Mkuze	1993	Modern	National Zoological Gardens, Pretoria (Kotze)	This study	SC	minor	minor	SE	SE	new data	new data	-27.634833	32.25031	67
359	10177NZG	10177NZG	South Africa	Pilanesberg	1995	Modern	National Zoological Gardens, Pretoria (Kotze)	This study	SC	minor	minor	unknown	SE	no mtDNA data	new data	-28.290976	31.882801	107
360	1650NZG	1650NZG	South Africa	Kruger National Park	1995	Modern	National Zoological Gardens, Pretoria (Kotze)	This study	SC	minor	minor	unknown	SE	no mtDNA data	new data	-28.290976	31.882801	107
361	4190NZG	4190NZG	South Africa	Kruger National Park	1995	Modern	National Zoological Gardens, Pretoria (Kotze)	This study	SC	minor	minor	unknown	SE	no mtDNA data	new data	-28.290976	31.882801	107
362	4191NZG	4191NZG	South Africa	Kruger National Park	1995	Modern	National Zoological Gardens, Pretoria (Kotze)	This study	SC	minor	minor	unknown	SE	no mtDNA data	new data	-28.290976	31.882801	107
363	4192NZG	4192NZG	South Africa	Kruger National Park	1995	Modern	National Zoological Gardens, Pretoria (Kotze)	This study	SC	minor	minor	unknown	SE	no mtDNA data	new data	-28.290976	31.882801	107
364	4193NZG	4193NZG	South Africa	Kruger National Park	1995	Modern	National Zoological Gardens, Pretoria (Kotze)	This study	SC	minor	minor	unknown	SE	no mtDNA data	new data	-28.290976	31.882801	107
365	4195NZG	4195NZG	South Africa	Kruger National Park	1995	Modern	National Zoological Gardens, Pretoria (Kotze)	This study	SC	minor	minor	unknown	SE	no mtDNA data	new data	-28.290976	31.882801	107
366	4196NZG	4196NZG	South Africa	Kruger National Park	1995	Modern	National Zoological Gardens, Pretoria (Kotze)	This study	SC	minor	minor	unknown	SE	no mtDNA data	new data	-28.290976	31.882801	107
367	4197NZG	4197NZG	South Africa	Kruger National Park	1995	Modern	National Zoological Gardens, Pretoria (Kotze)	This study	SC	minor	minor	unknown	SE	no mtDNA data	new data	-28.290976	31.882801	107
368	4234NZG	4234NZG	South Africa	Pilanesberg	1995	Modern	National Zoological Gardens, Pretoria (Kotze)	This study	SC	minor	minor	unknown	SE	no mtDNA data	new data	-28.290976	31.882801	107
369	4243NZG	4243NZG	South Africa	Pilanesberg	1995	Modern	National Zoological Gardens, Pretoria (Kotze)	This study	SC	minor	minor	unknown	SE	no mtDNA data	new data	-28.290976	31.882801	107
370	4470NZG	4470NZG	South Africa	Pilanesberg	1995	Modern	National Zoological Gardens, Pretoria (Kotze)	This study	SC	minor	minor	unknown	SE	no mtDNA data	new data	-28.290976	31.882801	107
371	4471NZG	4471NZG	South Africa	Pilanesberg	1995	Modern	National Zoological Gardens, Pretoria (Kotze)	This study	SC	minor	minor	unknown	SE	no mtDNA data	new data	-28.290976	31.882801	107
374	4478NZG	4478NZG	South Africa	Pilanesberg	1995	Modern	National Zoological Gardens, Pretoria (Kotze)	This study	SC	minor	minor	SE	unknown	new data	no Msat data	-28.290976	31.882801	107
375	5717NZG	5717NZG	South Africa	Pilanesberg	1995	Modern	National Zoological Gardens, Pretoria (Kotze)	This study	SC	minor	minor	SE	unknown	new data	no Msat data	-28.290976	31.882801	107
314	A102	A102	South Africa	Umfolozi	1990	Modern	National Zoological Gardens, Pretoria/University of Cape Town (Harley)	This study	SC	minor	minor	SE	SE	new data	new data	-28.290976	31.882801	107
315	A104	A104	South Africa	Umfolozi	1990	Modern	National Zoological Gardens, Pretoria/University of Cape Town (Harley)	This study	SC	minor	minor	SE	SE	new data	new data	-28.290976	31.882801	107
316	A114	A114	South Africa	Umfolozi	1990	Modern	National Zoological Gardens, Pretoria/University of Cape Town (Harley)	This study	SC	minor	minor	SE	SE	new data	new data	-28.290976	31.882801	107
317	A120	A120	South Africa	Umfolozi	1990	Modern	National Zoological Gardens, Pretoria/University of Cape Town (Harley)	This study	SC	minor	minor	SE	SE	new data	new data	-28.290976	31.882801	107
318	A123	A123	South Africa	Umfolozi	1990	Modern	National Zoological Gardens, Pretoria/University of Cape Town (Harley)	This study	SC	minor	minor	SE	SE	new data	new data	-28.290976	31.882801	107
319	A29	A29	South Africa	Umfolozi	1989	Modern	National Zoological Gardens, Pretoria/University of Cape Town (Harley)	This study	SC	minor	minor	SE	SE	new data	new data	-28.290976	31.882801	107
320	A34	A34	South Africa	Umfolozi	1989	Modern	National Zoological Gardens, Pretoria/University of Cape Town (Harley)	This study	SC	minor	minor	SE	SE	new data	new data	-28.290976	31.882801	107
377	A103	A103	South Africa	Umfolozi	1990	Modern	National Zoological Gardens, Pretoria/University of Cape Town (Harley)	This study	SC	minor	minor	SE	unknown	new data	no Msat data	-28.290976	31.882801	107
378	A105	A105	South Africa	Umfolozi	1990	Modern	National Zoological Gardens, Pretoria/University of Cape Town (Harley)	This study	SC	minor	minor	SE	unknown	new data	no Msat data	-28.290976	31.882801	107
379	A113	A113	South Africa	Umfolozi	1990	Modern	National Zoological Gardens, Pretoria/University of Cape Town (Harley)	This study	SC	minor	minor	SE	unknown	new data	no Msat data	-28.290976	31.882801	107
380	A115	A115	South Africa	Umfolozi	1990	Modern	National Zoological Gardens, Pretoria/University of Cape Town (Harley)	This study	SC	minor	minor	SE	unknown	new data	no Msat data	-28.290976	31.882801	107
381	A117	A117	South Africa	Umfolozi	1993	Modern	National Zoological Gardens, Pretoria/University of Cape Town (Harley)	This study	SC	minor	minor	SE	unknown	new data	no Msat data	-28.290976	31.882801	107
382	A118	A118	South Africa	Umfolozi	1990	Modern	National Zoological Gardens, Pretoria/University of Cape Town (Harley)	This study	SC	minor	minor	SE	unknown	new data	no Msat data	-28.290976	31.882801	107
383	A119	A119	South Africa	Umfolozi	1990	Modern	National Zoological Gardens, Pretoria/University of Cape Town (Harley)	This study	SC	minor	minor	SE	unknown	new data	no Msat data	-28.290976	31.882801	107
384	A122	A122	South Africa	Umfolozi	1990	Modern	National Zoological Gardens, Pretoria/University of Cape Town (Harley)	This study	SC	minor	minor	SE	unknown	new data	no Msat data	-28.290976	31.882801	107
385	A124	A124	South Africa	Umfolozi	1990	Modern	National Zoological Gardens, Pretoria/University of Cape Town (Harley)	This study	SC	minor	minor	SE	unknown	new data	no Msat data	-28.290976	31.882801	107
670	A218	A218	Namibia	Etosha	1993	Modern	National Zoological Gardens, Pretoria/University of Cape Town (Harley)	This study	SW	occidentalis	occidentalis	SW	SW	new data	new data	-20.006629	15.007732	1060
671	A230	A230	Namibia	Etosha	1993	Modern	National Zoological Gardens, Pretoria/University of Cape Town (Harley)	This study	SW	occidentalis	occidentalis	SW	SW	new data	new data	-20.006629	15.007732	1060
672	A231	A231	Namibia	Etosha	1993	Modern	National Zoological Gardens, Pretoria/University of Cape Town (Harley)	This study	SW	occidentalis	occidentalis	SW	SW	new data	new data	-20.006629	15.007732	1060
673	A248	A248	Namibia	Waterberg	2001	Modern	National Zoological Gardens, Pretoria/University of Cape Town (Harley)	This study	SW	occidentalis	occidentalis	SW	SW	new data	new data	-20.006629	15.007732	1060
674	A250	A250	Namibia	Waterberg	2001	Modern	National Zoological Gardens, Pretoria/University of Cape Town (Harley)	This study	SW	occidentalis	occidentalis	SW	SW	new data	new data	-20.006629	15.007732	1060
675	A361	A361	Namibia	Etosha	1999	Modern	National Zoological Gardens, Pretoria/University of Cape Town (Harley)	This study	SW	occidentalis	occidentalis	SW	SW	new data	new data	-20.006629	15.007732	1060
676	A364	A364	Namibia	Etosha	1999	Modern	National Zoological Gardens, Pretoria/University of Cape Town (Harley)	This study	SW	occidentalis	occidentalis	SW	SW	new data	new data	-20.006629	15.007732	1060
677	A368	A368	Namibia	Etosha	2000	Modern	National Zoological Gardens, Pretoria/University of Cape Town (Harley)	This study	SW	occidentalis	occidentalis	SW	SW	new data	new data	-20.006629	15.007732	1060
678	A369	A369	Namibia	Etosha	2000	Modern	National Zoological Gardens, Pretoria/University of Cape Town (Harley)	This study	SW	occidentalis	occidentalis	SW	SW	new data	new data	-20.006629	15.007732	1060
679	A247	A247	Namibia	Waterberg	2001	Modern	National Zoological Gardens, Pretoria/University of Cape Town (Harley)	This study	SW	occidentalis	occidentalis	SW	SW	new data	new data	-20.006629	15.007732	1060
680	A251	A251	Namibia	Waterberg	2001	Modern	National Zoological Gardens, Pretoria/University of Cape Town (Harley)	This study	SW	occidentalis	occidentalis	SW	SW	new data	new data	-20.006629	15.007732	1060
698	A221	A221	Namibia	Etosha	1993	Modern	National Zoological Gardens, Pretoria/University of Cape Town (Harley)	This study	SW	occidentalis	occidentalis	SW	unknown	new data	no Msat data	-20.006629	15.007732	1060
699	A223	A223	Namibia	Etosha	1993	Modern	National Zoological Gardens, Pretoria/University of Cape Town (Harley)	This study	SW	occidentalis	occidentalis	SW	unknown	new data	no Msat data	-20.006629	15.007732	1060
700	A359	A359	Namibia	Etosha	1999	Modern	National Zoological Gardens, Pretoria/University of Cape Town (Harley)	This study	SW	occidentalis	occidentalis	SW	unknown	new data	no Msat data	-20.006629	15.007732	1060
701	A360	A360	Namibia	Etosha	1999	Modern	National Zoological Gardens, Pretoria/University of Cape Town (Harley)	This study	SW	occidentalis	occidentalis	SW	unknown	new data	no Msat data	-20.006629	15.007732	1060
702	A366	A366	Namibia	Etosha	1999	Modern	National Zoological Gardens, Pretoria/University of Cape Town (Harley)	This study	SW	occidentalis	occidentalis	SW	unknown	new data	no Msat data	-20.006629	15.007732	1060
703	A249	A249	Namibia	Waterberg	2001	Modern	National Zoological Gardens, Pretoria/University of Cape Town (Harley)	This study	SW	occidentalis	occidentalis	SW	unknown	new data	no Msat data	-20.006629	15.007732	1060
386	29082	159	Zambia	Nsefu, Luangwa	1964	Historic	Natural History Museum, Bulawayo	This study	SC	nyasae	minor	CE	CE	new data	new data	-13.110156	31.846747	532
390	29097	156	Zimbabwe	Sengwa River, Kariba	1968	Historic	Natural History Museum, Bulawayo	This study	SC	nyasae	minor	SN	CE	new data	new data	-17.066154	28.055669	509
478	18446	157	Zimbabwe	Kariba	1962	Historic	Natural History Museum, Bulawayo	This study	SC	nyasae	minor	SN	SN	new data	new data	-16.66327	28.560781	488
634	13813	152	Zimbabwe	Bumi River, Kariba	1959	Historic	Natural History Museum, Bulawayo	This study	SC	nyasae	minor	CE	unknown	new data	no Msat data	-16.818894	28.370138	499
635	22984	150	Zambia	Chipangali	1964	Historic	Natural History Museum, Bulawayo	This study	SC	nyasae	minor	CE	unknown	new data	no Msat data	-13.233525	32.704431	935
636	26161	153	Zimbabwe	Bumi River, Kariba	1961	Historic	Natural History Museum, Bulawayo	This study	SC	nyasae	minor	CE	unknown	new data	no Msat data	-16.818894	28.370138	499
637	29084	151	Zambia	Luangwa	1964	Historic	Natural History Museum, Bulawayo	This study	SC	nyasae	minor	CE	unknown	new data	no Msat data	-12.916522	31.914049	713
660	26168	155	Zimbabwe	Kariba	1962	Historic	Natural History Museum, Bulawayo	This study	SC	nyasae	minor	SN	unknown	new data	no Msat data	-16.66327	28.560781	488
661	26165	154	Zimbabwe	Urungwe	1963	Historic	Natural History Museum, Bulawayo	This study	SC	nyasae	minor	SN	unknown	new data	no Msat data	-16.12108	29.168341	511
662	29098	158	Zimbabwe	Zambezi Valley (Matopos)	1960	Historic	Natural History Museum, Bulawayo	This study	SC	nyasae	minor	SN	unknown	new data	no Msat data	-15.8737	29.445026	423
1	MOS	4	Angola	250km inland from Mossamedes	1950	Historic	Natural History Museum, London	This study	SW	angolensis	occidentalis	SW	SW	new data	new data	-15.65141	14.421835	1330
3	14.1.21.1	1	Angola	Upper Kasai	1914	Historic	Natural History Museum, London	This study	SC	angolensis	minor	CE	unknown	new data	no Msat data	-8.104432	21.811045	829
5	1959.9.23.1	73	Sudan	Sennaar	1859	Historic	Natural History Museum, London	This study	E	atbarensis	brucii	NE	CE	new data	new data	13.567411	33.567154	426
6	1876.9.26.6	61	Sudan	River Atbara	1876	Historic	Natural History Museum, London	This study	E	atbarensis	brucii	NE	unknown	new data	no Msat data	16.05763	35.554018	419
10	1873.7.11.1	66	Eritrea	Bogos	1873	Historic	Natural History Museum, London	This study	E	brucii	brucii	NE	CE	new data	new data	15.90465	38.463317	1255
11	1971.11.29.4	81	Eritrea	Bogos	1871	Historic	Natural History Museum, London	This study	E	brucii	brucii	NE	CE	new data	new data	16.441815	38.154134	720
12	1871.11.29.5	58	Ethiopia	Ethiopia	1871	Historic	Natural History Museum, London	This study	E	brucii	brucii	CV	unknown	new data	no Msat data	8.550206	39.2161	1752
14	1869.2.2.14	84	Eritrea	Bejuk, Anseba Valley	1868	Historic	Natural History Museum, London	This study	E	brucii	brucii	NE	unknown	new data	no Msat data	16.875933	37.596814	120
15	1871.11.29.5	35	Eritrea	Abyssinia Likely Bogos	1871	Historic	Natural History Museum, London	This study	E	brucii	brucii	NE	unknown	new data	no Msat data	16.441815	38.154134	720
16	5.12.11.1	52	Ethiopia	Ethiopia (inferred from travels)	1905	Historic	Natural History Museum, London	This study	E	brucii	brucii	NE	unknown	new data	no Msat data	9.443111	40.850663	1182
19	35.9.1.397	40	Angola	Okavango, Angolan side	1935	Historic	Natural History Museum, London	This study	SW	chobiensis	chobiensis	SN	SW	new data	new data	-17.920665	21.157909	1045
29	1939.4826d	27	Congo (Kinshasa)	Congo-Uganda border	1939	Historic	Natural History Museum, London	This study	E	ladoensis	ladoensis	CE	CE	new data	new data	-0.719803	29.629738	1014
32	1898.7.2.3	44	Kenya	Lake Turkana	1897	Historic	Natural History Museum, London	This study	E	ladoensis	ladoensis	EA	CE	new data	new data	2.352588	36.673681	450
33	1932.12.10.16	23	Sudan	Southern Sudan (with WE kob and Lelwel)	1932	Historic	Natural History Museum, London	This study	E	ladoensis	ladoensis	EA	CE	new data	new data	5.09631	33.381311	510
35	1907.2.26.1	82	Uganda	Uganda	1907	Historic	Natural History Museum, London	This study	E	ladoensis	ladoensis	EA	EA	new data	new data	1.740427	34.983041	1900
38	1924.8.3.73	77	Uganda	Uganda	1924	Historic	Natural History Museum, London	This study	E	ladoensis	ladoensis	CV	unknown	new data	no Msat data	2.576924	33.112261	1054
39	ZD.1909.11.12.3	53	Uganda	Uganda British East Africa	1909	Historic	Natural History Museum, London	This study	E	ladoensis	ladoensis	CV	unknown	new data	no Msat data	2.576924	33.112261	1054
40	1948.1.14.3	64	Uganda	Uganda	1948	Historic	Natural History Museum, London	This study	E	ladoensis	ladoensis	CV	unknown	new data	no Msat data	2.576924	33.112261	1054
42	1932.12.10.15	14	Sudan	Sudan	1932	Historic	Natural History Museum, London	This study	E	ladoensis	ladoensis	EA	unknown	new data	no Msat data	5.09631	33.381311	510
43	1932.12.10.17	25	Sudan	Southern Sudan (with WE kob and Lelwel)	1932	Historic	Natural History Museum, London	This study	E	ladoensis	ladoensis	EA	unknown	new data	no Msat data	5.09631	33.381311	510
44	1909.11.12.1	55	Uganda	Uganda	1909	Historic	Natural History Museum, London	This study	E	ladoensis	ladoensis	EA	unknown	new data	no Msat data	2.576924	33.112261	1054
45	1941.91	19	Uganda	Uganda	1902	Historic	Natural History Museum, London	This study	E	ladoensis	ladoensis	EA	unknown	new data	no Msat data	2.576924	33.112261	1054
58	1925.7.6.1	79	Tanzania	Tanzania	1925	Historic	Natural History Museum, London	This study	E	michaeli	minor	CE	CE	new data	new data	-5.719144	34.067902	1270
59	1928.10.12.59	48	Kenya	Kenya Colony	1928	Historic	Natural History Museum, London	This study	E	michaeli	michaeli	CE	CE	new data	new data	-1.533908	37.752016	1126
60	1930.2.15.1	67	Tanzania	Mbulu Distruict	1930	Historic	Natural History Museum, London	This study	E	michaeli	minor	CE	CE	new data	new data	-3.848447	35.551301	1795
61	1944.199	10	Tanzania	Tanganyika, Cent.Prov.,Mile 6 from Makalama	1931	Historic	Natural History Museum, London	This study	SC	michaeli	minor	CV	CE	new data	new data	-4.083346	34.566667	1127
70	27.9.20.57	18	Kenya	NE of Nairobi	1927	Historic	Natural History Museum, London	This study	E	michaeli	michaeli	EA	CE	new data	new data	-1.035307	37.075645	1497
71	59420	2	Kenya	SW base of Donyo Sabuk	1899	Historic	Natural History Museum, London	This study	E	michaeli	michaeli	EA	CE	new data	new data	-1.163135	37.248614	1445
72	1909.11.12.2	21	Kenya	British East Africa	1909	Historic	Natural History Museum, London	This study	E	michaeli	minor-michaeli	EA	CE	new data	new data	-1.533908	37.752016	1126
73	1885.1.17.11	6	Kenya	Taveta, 3 24'S 37 41'E	1884	Historic	Natural History Museum, London	This study	E	michaeli	michaeli	EA	CE	new data	new data	-3.400018	37.683339	752
101	1885.1.17.12	30	Kenya	Taveta	1884	Historic	Natural History Museum, London	This study	E	michaeli	michaeli	EA	EA	new data	new data	-3.399986	37.683342	752
102	1932.12.7.9	45	Tanzania	Tabora	1932	Historic	Natural History Museum, London	This study	SC	michaeli	minor	EA	EA	new data	new data	-5.019648	32.826348	1188
251	1981.1003	37	Kenya	Kenya	1981	Historic	Natural History Museum, London	This study	E	michaeli	michaeli	CE	unknown	new data	no Msat data	-1.533908	37.752016	1126
252	1937.7.23.1	63	Tanzania	Longovata near Olduvai	1937	Historic	Natural History Museum, London	This study	E	michaeli	minor	CE	unknown	new data	no Msat data	-2.994658	35.370589	1460
256	1962.6.7.4	76	Kenya	Tsavo	1962	Historic	Natural History Museum, London	This study	E	michaeli	michaeli	CV	unknown	new data	no Msat data	-3.360795	38.644868	507
257	1962.7.6.2	72	Kenya	I Ndololo Tsavo	1962	Historic	Natural History Museum, London	This study	E	michaeli	michaeli	CV	unknown	new data	no Msat data	-3.360795	38.644868	507
292	1962.7.6.7	68	Kenya	Ndiandaza, Tiva River, Tsavo Game Park.	1962	Historic	Natural History Museum, London	This study	E	michaeli	michaeli	EA	unknown	new data	no Msat data	-2.449554	38.666753	377
293	1962.7.6.5	59	Kenya	Tzavo Park	1962	Historic	Natural History Museum, London	This study	E	michaeli	michaeli	EA	unknown	new data	no Msat data	-2.396138	38.245469	729
294	1962.7.6.1	86	Kenya	Athi River, Tsavo	1962	Historic	Natural History Museum, London	This study	E	michaeli	michaeli	EA	unknown	new data	no Msat data	-2.585145	38.348541	598
295	1927.9.20.58	24	Kenya	NE of Nairobi	1911	Historic	Natural History Museum, London	This study	E	michaeli	michaeli	EA	unknown	new data	no Msat data	-1.035307	37.075645	1497
296	1962.7.6.6	71	Kenya	Tsavo	1962	Historic	Natural History Museum, London	This study	E	michaeli	michaeli	EA	unknown	new data	no Msat data	-3.360795	38.644868	507
387	1899.6.29.11	9	Malawi	Zomba	1899	Historic	Natural History Museum, London	This study	SC	nyasae	minor	CE	CE	new data	new data	-15.383004	35.333245	912
388	1961.445	49	Zambia	Luangwa Valley	1936	Historic	Natural History Museum, London	This study	SC	nyasae	minor	EA	CE	new data	new data	-13.099638	31.754465	585
389	1972.736	31	Zambia	NE Rhodesia (Luangwa Valley)	1880	Historic	Natural History Museum, London	This study	SC	nyasae	minor	EA	CE	new data	new data	-13.099638	31.754465	585
391	1939.4468	12	Mozambique	Africa,S.E.	1939	Historic	Natural History Museum, London	This study	SC	nyasae	minor	EA	EA	new data	new data	-16.208916	36.967357	425
416	1972.827	46	Zimbabwe	Mashonaland	1880	Historic	Natural History Museum, London	This study	SC	nyasae	minor	SE	SN	new data	new data	-16.937629	30.668717	1320
639	72.137	8	Zambia	N. Rhodesia, Luangwa Valley	1936	Historic	Natural History Museum, London	This study	SC	nyasae	minor	EA	unknown	new data	no Msat data	-13.099638	31.754465	585
641	ZD.1893.7.9.31	13	Malawi	Nyasaland, West bank of Shire, Shire Highlands	1893	Historic	Natural History Museum, London	This study	SC	nyasae	minor	RU	unknown	new data	no Msat data	-15.275833	35.112778	480
646	ZD.1972.825	22	Zimbabwe	Zimbabwe	1880	Historic	Natural History Museum, London	This study	SC	nyasae	minor	SE	unknown	new data	no Msat data	-16.937629	30.668717	1320
663	1884.8.1.1	75	Zimbabwe	Rhodesia	1884	Historic	Natural History Museum, London	This study	SC	nyasae	minor	SN	unknown	new data	no Msat data	-17.911298	29.258164	975
706	1932.5.7.85	54	Kenya	Northern Guaso Nyiro	1932	Historic	Natural History Museum, London	This study	E	rendilis	michaeli	EA	unknown	new data	no Msat data	1.059497	39.361459	210
707	1933.4.16.16	42	Kenya	Nyambeni Hills	1933	Historic	Natural History Museum, London	This study	E	rendilis	michaeli	EA	unknown	new data	no Msat data	0.262685	37.866432	1839
708	1919.7.15.519	41	Kenya	Northern Guaso Nyiro	1912	Historic	Natural History Museum, London	This study	E	rendilis	michaeli	EA	unknown	new data	no Msat data	1.059497	39.361459	210
709	1933.4.16.7	26	Kenya	Nyambeni Hills	1933	Historic	Natural History Museum, London	This study	E	rendilis	michaeli	EA	unknown	new data	no Msat data	0.262685	37.866432	1839
710	1948.1.28.7	62	Tanzania	Bovuma	1948	Historic	Natural History Museum, London	This study	SC	rovumae	minor	RU	unknown	new data	no Msat data	-10.944473	39.605171	485
711	1934.9.14.93	29	Somalia	British Somaliland	1934	Historic	Natural History Museum, London	This study	E	somaliensis	brucii	NE	CE	new data	new data	8.79291	45.482528	845
714	ZD.1941.89	43	Somalia	Somaliland	1902	Historic	Natural History Museum, London	This study	E	somaliensis	brucii	EA	unknown	new data	no Msat data	1.6944	42.623745	111
715	1901.4.3.1	47	Somalia	Somaliland	1901	Historic	Natural History Museum, London	This study	E	somaliensis	brucii	NE	unknown	new data	no Msat data	8.79291	45.482528	845
716	ZD.1938.6.30.36	50	Somalia	Somaliland	1938	Historic	Natural History Museum, London	This study	E	somaliensis	brucii	NE	unknown	new data	no Msat data	6.894558	46.778982	375
739	75.1814	3	Unknown	no data	1975	Historic	Natural History Museum, London	This study	U	u	u	no Spatial data	unknown	new data	no Msat data	U	u	u
740	1947.12.29.2	83	Unknown	no data	1947	Historic	Natural History Museum, London	This study	U	u	u	no Spatial data	unknown	new data	no Msat data	U	u	u
741	1947.12.29.3	85	Unknown	no data	1947	Historic	Natural History Museum, London	This study	U	u	u	no Spatial data	unknown	new data	no Msat data	U	u	u
742	1947.12.29.4	69	Unknown	no data	1947	Historic	Natural History Museum, London	This study	U	u	u	no Spatial data	unknown	new data	no Msat data	U	u	u
743	1948.1.28.6	65	Unknown	no data	1948	Historic	Natural History Museum, London	This study	U	u	u	no Spatial data	unknown	new data	no Msat data	U	u	u
744	ZE.1948.3.3.1	15	Unknown	no data	1948	Historic	Natural History Museum, London	This study	U	u	u	no Spatial data	unknown	new data	no Msat data	U	u	u
745	84.494	32	Unknown	Confiscated (no data)	1984	Historic	Natural History Museum, London	This study	U	u	u	no Spatial data	unknown	new data	no Msat data	U	u	u
746	1984.487	5	Unknown	Confiscated (no data)	1984	Historic	Natural History Museum, London	This study	U	u	u	no Spatial data	unknown	new data	no Msat data	U	u	u
747	ZD.1984.485	51	Unknown	Confiscated (no data)	1984	Historic	Natural History Museum, London	This study	U	u	u	no Spatial data	unknown	new data	no Msat data	U	u	u
748	1876.7.5.1	34	Unknown	no data	1876	Historic	Natural History Museum, London	This study	U	u	u	no Spatial data	unknown	new data	no Msat data	U	u	u
749	84.491	28	Unknown	Confiscated (no data)	1984	Historic	Natural History Museum, London	This study	U	u	u	no Spatial data	unknown	new data	no Msat data	U	u	u
750	84.489	36	Unknown	Confiscated (no data)	1984	Historic	Natural History Museum, London	This study	U	u	u	no Spatial data	unknown	new data	no Msat data	U	u	u
751	84.493	7	Unknown	Confiscated (no data)	1984	Historic	Natural History Museum, London	This study	U	u	u	no Spatial data	unknown	new data	no Msat data	U	u	u
752	1972.733	20	Unknown	no data	1972	Historic	Natural History Museum, London	This study	U	u	u	no Spatial data	unknown	new data	no Msat data	U	u	u
753	1984.49	11	Unknown	Confiscated (no data)	1984	Historic	Natural History Museum, London	This study	U	u	u	no Spatial data	unknown	new data	no Msat data	U	u	u
754	1984.495	56	Unknown	Confiscated (no data)	1984	Historic	Natural History Museum, London	This study	U	u	u	no Spatial data	unknown	new data	no Msat data	U	u	u
755	1967.8.31.9	78	Unknown	no data	1967	Historic	Natural History Museum, London	This study	U	u	u	no Spatial data	unknown	new data	no Msat data	U	u	u
756	1947.12.29.8	17	Unknown	no data	1947	Historic	Natural History Museum, London	This study	U	u	u	no Spatial data	unknown	new data	no Msat data	U	u	u
13	4279	268	Ethiopia	(Ogaden, near Mersi) Somaliland	1898	Historic	Naturhistorisches Museum, Wien	This study	E	brucii	brucii	NE	unknown	new data	no Msat data	7.666649	45.083397	786
22	1816	266	Botswana	Ngami-Land	1908	Historic	Naturhistorisches Museum, Wien	This study	SW	chobiensis	chobiensis	SN	unknown	new data	no Msat data	-20.434832	22.65843	954
249	62071	273	Tanzania	Umgebung von Rungwa East & West	1971	Historic	Naturhistorisches Museum, Wien	This study	SC	michaeli	minor	CE	unknown	new data	no Msat data	-7.209781	33.977046	1270
250	8192	271	Tanzania	Massailand	1892	Historic	Naturhistorisches Museum, Wien	This study	E	michaeli	minor	CE	unknown	new data	no Msat data	-2.035217	35.915443	942
288	8194	272	Tanzania	Massailand	1892	Historic	Naturhistorisches Museum, Wien	This study	E	michaeli	minor	EA	unknown	new data	no Msat data	-2.035217	35.915443	942
7	581572	278	South Africa	Kommadagga	1775	Historic	Naturhistoriska Riksmuseet Stockholm	This study	SS	bicornis	bicornis	SE	unknown	new data	no Msat data	-33.118931	25.901098	527
27	591357	276	South Africa	Caffraria (northern Transvaal)	1845	Historic	Naturhistoriska Riksmuseet Stockholm	This study	SC	keitloa	minor	SE	unknown	new data	no Msat data	-25.240742	28.057494	1038
28	591358	277	South Africa	Caffraria (northern Transvaal)	1845	Historic	Naturhistoriska Riksmuseet Stockholm	This study	SC	keitloa	minor	SE	unknown	new data	no Msat data	-25.240742	28.057494	1038
728	597455	279	Unknown Maybe SA	Unknown	1839	Historic	Naturhistoriska Riksmuseet Stockholm	This study	U	u	u	no Spatial data	unknown	new data	no Msat data	u	u	u
9	83238	105	Sudan	Bahr-Homran	1924	Historic	Naturkunde Museum, Berlin	This study	E	bruci	brucii	NE	unknown	new data	no Msat data	14.231955	36.176984	522
20	35744	99	Angola	Wasserstelle Kaschi, sudl. d. Lujana	1903	Historic	Naturkunde Museum, Berlin	This study	SW	chobiensis	chobiensis	CE	unknown	new data	no Msat data	-16.933501	22.356994	1014
23	83242	106	Uganda	Kitengule a. D. Kegera	1925	Historic	Naturkunde Museum, Berlin	This study	SC	holmwoodi	minor	EA	CV	new data	new data	-1.027187	30.685349	1355
24	83231	101	Tanzania	Karagwe	1925	Historic	Naturkunde Museum, Berlin	This study	SC	holmwoodi	minor	CE	unknown	new data	no Msat data	-1.528263	30.980531	1366
25	83235	87	Tanzania	2 std. westlich Tagat; Kischandatal	1925	Historic	Naturkunde Museum, Berlin	This study	SC	holmwoodi	minor	CE	unknown	new data	no Msat data	-1.268646	30.785009	1357
26	83230	100	Tanzania	Neuwied-Ukerewe	no data	Historic	Naturkunde Museum, Berlin	This study	SC	holmwoodi	minor	CV	unknown	new data	no Msat data	-2.093006	33.407874	1196
47	41532B	102	Chad	Lake Chad, Schari Region	1907	Historic	Naturkunde Museum, Berlin	This study	W	longipes	longipes	CV	CE	new data	new data	11.958969	15.282824	298
57	40933	104	Tanzania	between Oldeani and Lake Eyassi	1913	Historic	Naturkunde Museum, Berlin	This study	E	michaeli	minor	CE	CE	new data	new data	-3.376484	35.494403	1664
289	NEU	113	Tanzania	Northern TZ	1910	Historic	Naturkunde Museum, Berlin	This study	E	michaeli	minor	EA	unknown	new data	no Msat data	-4.904931	35.776702	1378
290	41481	89	Tanzania	Cerere, Lake Manyara	1931	Historic	Naturkunde Museum, Berlin	This study	E	michaeli	minor	EA	unknown	new data	no Msat data	-3.380215	35.844295	1023
291	no number!	112	Tanzania	Northern TZ	1910	Historic	Naturkunde Museum, Berlin	This study	E	michaeli	minor	EA	unknown	new data	no Msat data	-4.904931	35.776702	1378
729	no number!	92	Unknown	no data	no data	Historic	Naturkunde Museum, Berlin	This study	U	u	u	no Spatial data	unknown	new data	no Msat data	u	u	u
730	no number!	94	Unknown	no data	no data	Historic	Naturkunde Museum, Berlin	This study	U	u	u	no Spatial data	unknown	new data	no Msat data	u	u	u
731	no number!	95	Unknown	no data	no data	Historic	Naturkunde Museum, Berlin	This study	U	u	u	no Spatial data	unknown	new data	no Msat data	u	u	u
732	no number!	96	Unknown	no data	no data	Historic	Naturkunde Museum, Berlin	This study	U	u	u	no Spatial data	unknown	new data	no Msat data	u	u	u
733	no number!	110	Unknown	no data	no data	Historic	Naturkunde Museum, Berlin	This study	U	U	U	no Spatial data	unknown	new data	no Msat data	U	U	U
734	no number!	114	Unknown	no data	no data	Historic	Naturkunde Museum, Berlin	This study	U	u	u	no Spatial data	unknown	new data	no Msat data	U	u	u
735	no number	115	Unknown	no data	1910	Historic	Naturkunde Museum, Berlin	This study	U	u	u	no Spatial data	unknown	new data	no Msat data	U	u	u
736	no number	116	Unknown	no data	1910	Historic	Naturkunde Museum, Berlin	This study	U	u	u	no Spatial data	unknown	new data	no Msat data	U	u	u
737	no number	120	Unknown	no data	1910	Historic	Naturkunde Museum, Berlin	This study	U	u	u	no Spatial data	unknown	new data	no Msat data	U	u	u
738	89	93	Unknown	no data	1909	Historic	Naturkunde Museum, Berlin	This study	U	u	u	no Spatial data	unknown	new data	no Msat data	u	u	u
8	19147	163	South Africa	Kaffraria	1851	Historic	Oxford University Museum of Natural History	This study	SC	bicornis	minor	SE	unknown	new data	no Msat data	-31.821282	28.343166	555
74	21792	165	Kenya	Bardamet	1951	Historic	Oxford University Museum of Natural History	This study	E	michaeli	michaeli	EA	CE	new data	new data	-1.533908	37.752016	1126
297	4727	161	Kenya	Nairobi	no data	Historic	Oxford University Museum of Natural History	This study	E	michaeli	michaeli	EA	unknown	new data	no Msat data	-1.371338	36.848878	1633
664	6419	162	Zimbabwe	Lomagundi, Devonia	1932	Historic	Oxford University Museum of Natural History	This study	SC	nyasae	minor	SN	unknown	new data	no Msat data	-17.302138	29.973184	1185
2	ANGL104	122	Angola	Malondo/On Cunene	1921	Historic	Powell Cotton Museum, Birchington	This study	SW	angolensis	occidentalis	SW	SW	new data	new data	-15.650284	15.19738	1160
4	ANGL102	121	Angola	Malondo/On Cunene	1921	Historic	Powell Cotton Museum, Birchington	This study	SW	angolensis	occidentalis	SN	unknown	new data	no Msat data	-15.650284	15.19738	1160
18	ANGL103	129	Angola	Angola	1921	Historic	Powell Cotton Museum, Birchington	This study	SW	chobiensis	chobiensis	SW	SE	new data	new data	-15.650284	15.19738	1160
36	U155	127	Kenya	E of Lake Baringo	1902	Historic	Powell Cotton Museum, Birchington	This study	E	ladoensis	ladoensis	EA	EA	new data	new data	0.602008	36.245672	1394
46	U163	128	Kenya	E of Lake Baringo	1902	Historic	Powell Cotton Museum, Birchington	This study	E	ladoensis	ladoensis	EA	unknown	new data	no Msat data	0.602008	36.245672	1394
48	NN137	123	Chad	Maio/S of L Iro/Ubangi-Shari	1925	Historic	Powell Cotton Museum, Birchington	This study	W	longipes	longipes	CV	CE	new data	new data	9.995678	19.417569	397
49	NN193	125	Chad	Nr Ft Archambault/Ubangi -Shari	1925	Historic	Powell Cotton Museum, Birchington	This study	W	longipes	longipes	CV	CE	new data	new data	9.161566	18.36349	365
51	NN.171	124	Chad	Yango/S of L Iro/Ubangi-Shari	1925	Historic	Powell Cotton Museum, Birchington	This study	W	longipes	longipes	CV	unknown	new data	no Msat data	9.42957	18.974668	401
75	U17	126	Kenya	NW base of Donyo Sabuk	1902	Historic	Powell Cotton Museum, Birchington	This study	E	michaeli	michaeli	EA	CE	new data	new data	-1.116288	37.240274	1612
712	SOMAL78	130	Somalia	Lamu, Ogaden, Somaliland	1896	Historic	Powell Cotton Museum, Birchington	This study	E	somaliensis	brucii	NE	CE	new data	new data	6.894558	46.778982	375
713	SOMAL79	131	Somalia	Lamu, Ogaden, Somaliland	1896	Historic	Powell Cotton Museum, Birchington	This study	E	somaliensis	brucii	NE	CE	new data	new data	6.894558	46.778982	375
53	208	208	Nigeria	Yola	1950	Historic	Private hunter, UK	This study	W	longipes	longipes	WW	unknown	new data	no Msat data	9.202347	12.495598	310
298	2133	190	Kenya	Ziwani Swamp	1914	Historic	Royal Museum of Central Africa, Tervuren	This study	E	michaeli	michaeli	EA	unknown	new data	no Msat data	-3.239992	37.779285	918
638	7987	192	Congo (Kinshasa)	Zuid-Katanga	1925	Historic	Royal Museum of Central Africa, Tervuren	This study	SC	nyasae	minor	CE	unknown	new data	no Msat data	-8.686473	27.658665	1174
640	7349	191	Congo (Kinshasa)	Zuid-Katanga	1924	Historic	Royal Museum of Central Africa, Tervuren	This study	SC	nyasae	minor	EA	unknown	new data	no Msat data	-9.73564	27.425995	923
757	no number	193	Unknown	no data	no data	Historic	Royal Museum of Central Africa, Tervuren	This study	U	u	u	no Spatial data	unknown	new data	no Msat data	U	u	u
52	1047	171	Chad	near Mogrum, Chad	1920	Historic	Senkenberg Museum, Frankfurt Main	This study	W	longipes	longipes	CV	unknown	new data	no Msat data	11.045027	15.413327	312
253	91765	170	Kenya	Massailand	1964	Historic	Senkenberg Museum, Frankfurt Main	This study	E	michaeli	michaeli	CE	unknown	new data	no Msat data	-2.035217	35.915443	942
299	16173	172	Kenya	Kenya	1917	Historic	Senkenberg Museum, Frankfurt Main	This study	E	michaeli	michaeli	EA	unknown	new data	no Msat data	-1.533908	37.752016	1126
758	no number!	173	Unknown	no data	no data	Historic	Senkenberg Museum, Frankfurt Main	This study	U	u	u	no Spatial data	unknown	new data	no Msat data	U	u	u
89	199522	207	Kenya	Kenya	1943	Historic	United States National Museum, Washington	This study	E	michaeli	michaeli	CE	EA	new data	new data	-1.533908	37.752016	1126
254	162935	206	Kenya	Ewaso Ng'iro, Sotik	1912	Historic	United States National Museum, Washington	This study	E	michaeli	michaeli	CE	unknown	new data	no Msat data	-1.153283	35.753731	1888
376	198398	210	South Africa	KwaZulu	1913	Historic	United States National Museum, Washington	This study	SC	minor	minor	SE	unknown	new data	no Msat data	-27.998579	32.086809	210
759	271189	209	Unknown	no data	1943	Historic	United States National Museum, Washington	This study	U	u	u	no Spatial data	unknown	new data	no Msat data	U	u	u
76	A370	A370	Kenya	Makueni (ex Addo)	1962	Modern	University of Cape Town (Harley)	This study	E	michaeli	michaeli	EA	CE	new data	new data	-2.410754	37.967929	899
90	A352	A352	Tanzania	Ngorongoro	1998	Modern	University of Cape Town (Harley)	This study	E	michaeli	minor	CE	EA	new data	new data	-3.202417	35.575428	1746
103	A344	A344	Kenya	Makueni (ex Addo)	1962	Modern	University of Cape Town (Harley)	This study	E	michaeli	michaeli	EA	EA	new data	new data	-2.410754	37.967929	899
104	A371	A371	Kenya	Makueni (ex Addo)	1962	Modern	University of Cape Town (Harley)	This study	E	michaeli	michaeli	EA	EA	new data	new data	-2.410754	37.967929	899
665	A178	A178	Zimbabwe	Zambezi Valley	1992	Modern	University of Cape Town (Harley)	This study	SC	nyasae	minor	SN	unknown	new data	no Msat data	-15.8737	29.445026	423
666	A179	A179	Zimbabwe	Zambezi Valley	1992	Modern	University of Cape Town (Harley)	This study	SC	nyasae	minor	SN	unknown	new data	no Msat data	-15.8737	29.445026	423
668	A365	A365	Namibia	Etosha	1999	Modern	University of Cape Town (Harley)	This study	SW	occidentalis	occidentalis	SW	SN	new data	new data	-20.006629	15.007732	1060
50	A341	A341	Cameroon	Hossere Makat	1990	Historic	University of Cape Town (Harley/Planton)	This study	W	longipes	longipes	WW	CE	new data	new data	8.027938	13.959678	707
669	2139	2139	Namibia	Waterberg	1994	Modern	University of Copenhagen (Siegismund)	This study	SW	occidentalis	occidentalis	SN	SW	new data	new data	-20.006629	15.007732	1060
681	2129	2129	Namibia	Waterberg	1994	Modern	University of Copenhagen (Siegismund)	This study	SW	occidentalis	occidentalis	SW	SW	new data	new data	-20.006629	15.007732	1060
682	2137	2137	Namibia	Waterberg	1994	Modern	University of Copenhagen (Siegismund)	This study	SW	occidentalis	occidentalis	SW	SW	new data	new data	-20.006629	15.007732	1060
683	2138	2138	Namibia	Waterberg	1994	Modern	University of Copenhagen (Siegismund)	This study	SW	occidentalis	occidentalis	SW	SW	new data	new data	-20.006629	15.007732	1060
684	2142	2142	Namibia	Waterberg	1994	Modern	University of Copenhagen (Siegismund)	This study	SW	occidentalis	occidentalis	SW	SW	new data	new data	-20.006629	15.007732	1060
685	2143	2143	Namibia	Waterberg	1994	Modern	University of Copenhagen (Siegismund)	This study	SW	occidentalis	occidentalis	SW	SW	new data	new data	-20.006629	15.007732	1060
686	2144	2144	Namibia	Waterberg	1994	Modern	University of Copenhagen (Siegismund)	This study	SW	occidentalis	occidentalis	SW	SW	new data	new data	-20.006629	15.007732	1060
687	2145	2145	Namibia	Waterberg	1994	Modern	University of Copenhagen (Siegismund)	This study	SW	occidentalis	occidentalis	SW	SW	new data	new data	-20.006629	15.007732	1060
688	2131	2131	Namibia	Waterberg	1994	Modern	University of Copenhagen (Siegismund)	This study	SW	occidentalis	occidentalis	SW	SW	new data	new data	-20.006629	15.007732	1060
689	2133	2133	Namibia	Waterberg	1994	Modern	University of Copenhagen (Siegismund)	This study	SW	occidentalis	occidentalis	SW	SW	new data	new data	-20.006629	15.007732	1060
690	2140	2140	Namibia	Waterberg	1994	Modern	University of Copenhagen (Siegismund)	This study	SW	occidentalis	occidentalis	SW	SW	new data	new data	-20.006629	15.007732	1060
691	2141	2141	Namibia	Waterberg	1994	Modern	University of Copenhagen (Siegismund)	This study	SW	occidentalis	occidentalis	SW	SW	new data	new data	-20.006629	15.007732	1060
697	2128	2128	Namibia	Waterberg	1994	Modern	University of Copenhagen (Siegismund)	This study	SW	occidentalis	occidentalis	unknown	SW	no mtDNA data	new data	-20.006629	15.007732	1061
704	2130	2130	Namibia	Waterberg	1994	Modern	University of Copenhagen (Siegismund)	This study	SW	occidentalis	occidentalis	SW	unknown	new data	no Msat data	-20.006629	15.007732	1060
77	1961.187	166	Kenya	Kiboko	1961	Historic	Zoologischer Staatsammlung, Munchen	This study	E	michaeli	michaeli	EA	CE	new data	new data	-2.220322	37.724321	939
255	1910.12	167	Tanzania	Mahenge	1910	Historic	Zoologischer Staatsammlung, Munchen	This study	SC	michaeli	minor	CE	unknown	new data	no Msat data	-7.491215	36.526182	1553
