# Supplementary material for: Extinctions, genetic erosion and conservation options for the black rhinoceros (Diceros bicornis)
Source: Sci Rep. 2017 Feb 8;7:41417. doi: 10.1038/srep41417 (PMC5296875; doi:10.1038/srep41417)
Supplement: Supplementary Dataset 2 [file srep41417-s3.csv]

Table S3. Microsatellite primers and annealing temperatures.
Locus	Forward primer sequence	Reverse primer sequence	Annealing temperature	Reference
DB1	AGATAATAATAGGACCCTGCTCCC	GAGGGTTTATTGTGAATGAGGC	60C	Brown & Houlden 1999
DB14	CTTCTGGATTAATACTGCTCACC	TCTCCCACAACATTCTCATCC	40-48C	Brown & Houlden 1999
DB23	CCTCAGCAATAAGGGGAGGATTAGC	GTTGATTCTCTGCCCCTGAGTTTGGG	55C	Brown & Houlden 1999
DB44	GGTGGAATGTCAAGTAGCGG	CTTGTTGCCCCATCCCTG	64C	Brown & Houlden 1999
SW35	TCAAGTTGGAGAGTCTGAGGC	AAGACTGCCCACCAAATGAG	40-48C	Rohrer et al. 1994
BR4	CCCCTAAATTCTAGGAACAC	CCAAAGACCACCAGTAATTC	49C	Cunningham et al. 1999
BR6	TCATTTCTTTGTTCCCCATAGCAC	AGCAATATCCACGATATGTGAAGG	49C	Cunningham et al. 1999
BR17	ACTAGCCCTCCTTTCATCAG	GCATATTGTAAGTGCCCCAG	60C	Cunningham et al. 1999
B1RH2B	CCCTTTTCTCCCTTTATCTAG	ATACTGTGAAATCCTGTTCC	40-48C	QUMEL, unpublished
B1RH37D	CCACTCAGAATGAGAAATGG	TCTCCCTACTTAATCCCACC	40-48C	QUMEL, unpublished
RHI32A	CAGTCCTGCTGCATAAATCTC	GCAGTACAGCTAGAATCACC	40-48C	Florescu et al. 2003
C = degree Celsius
